# Supplementary material for: QSAR Models for Repeated Dose Toxicity in Rats Using the CORAL Software
Source: Toxics. 2026 Apr 17;14(4):338. doi: 10.3390/toxics14040338 (PMC13120275; doi:10.3390/toxics14040338)
Supplement: Supplementary file 1 [file toxics-14-00338-s001.zip › SupplementaryMaterials.xlsx]

## Sheet: Table S1
				Table S1. The overlapping of the five random splits is what is considered here.
			Split 1	Split 2	Split 3	Split 4	Split 5
		Split 1	100	23.1	21.2	26.0	25.5
		Split 2	22.7	100	41.8	26.9	26.0				If i>j, then the matrix element [i,j] means the percentage of identity for the active training sets.
		Split 3	26.4	38.4	100	23.1	25.5
		Split 4	28.7	27.3	22.7	100	34.1				If i <j, then the matrix element [i,j] means the percentage of identity for the validation sets (external sets).
		Split 5	27.3	27.3	24.1	32.9	100				The i and j mean the numbering of the 5 splits examined.

## Sheet: Table S2
Set	ID	SMILES	DCW	Expr	Calc	Expr-Calc	DefectSMILES	Applicability
#	1	O=C(O)C(Oc1ccc(cc1C)Cl)C	-1.3856	-0.398	-1.1114	0.7134	0.0369	YES			SMILES Attribute	Correlation weight value
#	2	O=[N+]([O-])c1cc(c(cc1(NCCO))NCCO)Cl	-4.7685	-2	-1.6271	-0.3729	0.0556	YES			#...........	0.843
-	3	O=[N+]([O-])c1cc(ccc1(NCCO))NCCO	-4.71	-2.38	-1.6182	-0.7618	0.0469	YES			(...(.......	-0.0917
-	4	OC(c1ccccc1)C(NC)C	-1.3793	-1.398	-1.1105	-0.2875	0.0279	YES			(...........	-0.198
#	5	O(c1ccc(c(c1)C)SC)P(OC)(OC)=S	6.5748	-1.204	0.102	-1.306	0.0541	YES			1...(.......	-0.2059
#	6	O=C(OCC)CC(C(=O)OCC)SP(=O)(OC)OC	-0.9468	-2.301	-1.0445	-1.2565	1.0318	YES			1...........	-0.8016
-	7	O=[N+]([O-])c1cc(c2ccc(cc2(c1(O)))S(=O)(=O)O)[N+](=O)[O-]	-2.3248	-1.477	-1.2546	-0.2224	0.0798	YES			2...(.......	-0.1504
#	8	n1cscc1c2nc3ccccc3([nH]2)	8.6043	-0.973	0.4114	-1.3844	1.0594	YES			2...........	0.407
#	9	Oc1cccc2c(O)cccc12	-0.0658	-1.699	-0.9102	-0.7888	0.0371	YES			2...1.......	0.9066
#	10	N2=C1N(CCS1)CC2c3ccccc3	5.5375	-1	-0.0561	-0.9439	1.0546	YES			3...(.......	0.3324
#	11	O=S(=O)(Nc1onc(c1C)C)c2ccc(N)cc2	0.2148	-2.667	-0.8675	-1.7995	1.0687	YES			3...........	-0.2836
+	12	N(=Nc1n(cc[n+]1C)C)c2ccc(N)cc2	0.7472	-1.778	-0.7863	-0.9917	1.0575	YES			3...2.......	0
*	13	O=[N+]([O-])c1cc(OCC(O)CO)ccc1(NCCO)	-6.2791	-2	-1.8573	-0.1427	0.0441	YES			4...(.......	0.2431
#	14	O=[N+]([O-])c1cc(ccc1(NC))N(CCO)CCO	-4.4461	-2.477	-1.5779	-0.8991	0.048	YES			4...........	-0.6618
*	15	O=C(NC(C#C)(C)C)c1cc(cc(c1)Cl)Cl	1.6954	-0.398	-0.6418	0.2438	0.0641	YES			4...3.......	0
#	16	O=[N+]([O-])c2cc(N)ccc2(Nc1ccccc1)	-2.959	-0.699	-1.3513	0.6523	0.063	YES			5...(.......	0
*	17	OCC(O)C(O)C(O)C(O)COC1OC(CO)C(O)C(O)C1(O)	-7.4199	-3.466	-2.0312	-1.4348	0.0287	YES			5...........	0
-	18	Oc1ccc(N)cc1Cc2cc(N)ccc2(O)	-1.1357	-0.699	-1.0733	0.3743	0.0581	YES			5...2.......	0
#	19	O=C(NCCc2c[nH]c1ccc(OC)cc12)C	-1.3688	-0.699	-1.1089	0.4099	1.0423	YES			5...4.......	0
#	20	N(=Nc1n(cc[n+]1C)C)c2ccc(cc2)N(C)C	0.892	-1	-0.7642	-0.2358	1.0616	YES			6...(.......	0
+	21	O=[N+]([O-])c1cc(ccc1(NCCCO))N(CCO)CCO	-5.4275	-1.699	-1.7275	0.0285	0.0507	YES			6...........	0
*	22	O=C1c3ccccc3(C(=O)c2c(N)ccc(N)c12)	-1.6514	-0.301	-1.1519	0.8509	0.073	YES			=...(.......	-0.3368
#	23	O=C1c3c(N)ccc(N)c3(C(=O)c2c(N)ccc(N)c12)	-3.219	-1.792	-1.3909	-0.4011	0.0872	YES			=...........	-0.0502
-	24	O=[N+]([O-])c2ccc(OP(OCC)(c1ccccc1)=S)cc2	2.1503	0.602	-0.5724	1.1744	1.0728	YES			=...1.......	0
+	25	O(Cc1ccccc1)Cc2ccccc2	0.6061	-2.292	-0.8078	-1.4842	0.0408	YES			=...2.......	0
*	26	O=C1NC(=O)C(N1)(c2ccccc2)c3ccccc3	-3.6595	-1.783	-1.458	-0.325	0.0739	YES			=...3.......	0
+	27	O=C(OC)Nc1nc2cc(ccc2([nH]1))S(=O)c3ccccc3	0.0899	-0.58	-0.8865	0.3065	1.08	YES			=...4.......	0
#	28	O=C(Nc2ccc(N=Nc1cc(ccc1(O))C)cc2)C	-4.9486	-2.398	-1.6545	-0.7435	0.0688	YES			C...#.......	1.0708
-	29	Oc2ccc3ccccc3(c2(N=Nc1ccccc1))	-2.4931	-1.699	-1.2802	-0.4188	0.0815	YES			C...(.......	0.4134
+	30	n1ccccc1C(c2ccc(cc2)Cl)CCN(C)C	3.8152	-1.477	-0.3186	-1.1584	0.0612	YES			C...........	-0.2745
+	31	O=C(OCC(C)(C)C(OC(=O)C(C)C)C(C)C)C(C)C	-1.2488	-2	-1.0906	-0.9094	0.0229	YES			C...1.......	1.5641
+	32	O=C(N(CCO)CCO)CCCCCCCCCCC	-0.6285	-1.398	-0.996	-0.402	0.0238	YES			C...2.......	0.0866
#	33	O=C(OCC(OC(=O)c1ccccc1)C)c2ccccc2	-3.7331	-2.801	-1.4693	-1.3317	0.0505	YES			C...3.......	-0.3749
#	34	O(CCN(C)C)C(c1ccccc1)c2ccccc2	1.0662	-1.204	-0.7377	-0.4663	0.0516	YES			C...4.......	0
*	35	OC(COc2cccc3[nH]c1ccccc1c23)CNC(C)C	-1.812	-0.978	-1.1764	0.1984	2.0617	No			C...5.......	0
*	36	O=C1OC(C)CCCC(=O)CCCC=Cc2cc(O)cc(O)c12	0.0367	-0.477	-0.8946	0.4176	0.0471	YES			C...6.......	0
#	37	NCCCN(CCCN)CCCCCCCCCCCC	3.4533	-0.699	-0.3738	-0.3252	0.0324	YES			C...=.......	-0.0446
#	38	O=C2C=Cc3ccc(cc3(C2(=NNc1ccc(N)c(c1)[N+](=O)[O-])))[N+](C)(C)C	-5.6881	-1.778	-1.7673	-0.0107	1.1006	YES			C...C.......	0.572
-	39	OCCN(c1ccc(N)cc1)CC(O)CN(c2ccc(N)cc2)CCO	-3.7687	-1.398	-1.4747	0.0767	0.0758	YES			F...(.......	-0.2075
#	40	O=S4(=O)(OC(c1cc(c(O)c(c1)Br)Br)(c2cc(c(O)c(c2)Br)Br)c3c(c(c(c(c34)Br)Br)Br)Br)	-8.7003	-0.477	-2.2264	1.7494	26.1192	No			F...........	0.8963
*	41	O=C1c4ccccc4(C(=O)c2c(cc(c(N)c12)S(=O)(=O)O)NC3CCCCC3)	-0.137	-2.477	-0.9211	-1.5559	0.1	YES			F...C.......	0
*	42	O=C2C(=Cc1ccc(cc1)[N+](C)(C)C)C3CCC2(C)C3(C)(C)	-1.4032	-2.477	-1.1141	-1.3629	0.062	YES			Br..(.......	0
*	43	O=C(OC(C(=O)OCCCC)(CC(=O)OCCCC)CC(=O)OCCCC)C	-6.9026	-2	-1.9524	-0.0476	0.0338	YES			Br..........	0
+	44	O=C(OCC)CCCCCCCC=CCCCCCCCC	2.0888	-3.591	-0.5818	-3.0092	0.023	YES			Br..1.......	0
*	45	O=C(N)C=3C(=O)C4(O)(C(O)=C2C(=O)c1c(O)cccc1C(O)(C)C2CC4(C(C=3(O))N(C)C))	-10.2552	-2.491	-2.4634	-0.0276	4.092	No			Br..2.......	0
-	46	O=C(OC1CCN(C)CC1)C(OCCC)(c2ccccc2)c3ccccc3	1.4384	-0.301	-0.681	0.38	0.074	YES			Br..C.......	0
*	47	O=C(OCC(OC(=O)c1ccccc1)COC(=O)c2ccccc2)c3ccccc3	-7.0361	-2.781	-1.9727	-0.8083	0.0823	YES			I...(.......	0
+	48	O=C(OCC(CC)CCCC)c1ccc(cc1)C(=O)OCC(CC)CCCC	-1.2725	-2.442	-1.0942	-1.3478	0.0448	YES			I...........	0
#	49	N#CC(OC(=O)C(c1ccc(cc1)Cl)C(C)C)c3cccc(Oc2ccccc2)c3	1.0217	-0.398	-0.7445	0.3465	0.1089	YES			I...C.......	0
+	50	O=C2c5ccccc5(C(=O)c3c(ccc(Nc1ccc(cc1S(=O)(=O)O)C)c23)Nc4ccc(cc4S(=O)(=O)O)C)	-0.9142	-2	-1.0396	-0.9604	8.1296	No			Cl..(.......	-0.1142
+	51	Oc2c(c(c1OC(C)(CCc1c2C)CCCC(C)CCCC(C)CCCC(C)C)C)C	4.7863	-2.491	-0.1706	-2.3204	0.0572	YES			Cl..........	0.3881
*	52	C(=C(Cl)Cl)(Cl)Cl	-0.6803	-1.146	-1.0039	-0.1421	0.0384	YES			Cl..1.......	1.2597
+	53	C(C(Cl)(Cl)Cl)Cl	0.1647	-2	-0.8751	-1.1249	0.0368	YES			Cl..2.......	0
+	54	C=CCl	-1.0142	-1.477	-1.0548	-0.4222	0.006	YES			Cl..3.......	0
+	55	O=C(O)CO	-3.1261	-2.176	-1.3767	-0.7993	0.0043	YES			Cl..4.......	0
-	56	NCCN	-0.3486	-2	-0.9533	-1.0467	0.0089	YES			Cl..5.......	0
*	57	C(C(Cl)(Cl)Cl)(Cl)Cl	-0.1633	-2.097	-0.9251	-1.1719	0.0475	YES			Cl..C.......	-0.7141
+	58	O=C(NNC(=O)CCc1cc(c(O)c(c1)C(C)(C)C)C(C)(C)C)CCc2cc(c(O)c(c2)C(C)(C)C)C(C)(C)C	0.1065	-1.398	-0.884	-0.514	1.0954	YES			N...#.......	0.9653
*	59	O=C3OC(CC)C(O)(C)C(O)C(C(=O)C(C)CC(O)(C)C(OC1OC(C)CC(N(C)C)C1(O))C(C)C(OC2OC(C)C(O)C(OC)(C)C2)C3C)C	-3.5143	-2.255	-1.4359	-0.8191	1.0848	YES			N...(.......	-0.0295
+	60	O=C(N)C=C	-2.168	0.699	-1.2307	1.9297	0.009	YES			N...........	-0.462
#	61	n1c(nc(nc1N)N)N	-2.1053	-2.23	-1.2211	-1.0089	0.0415	YES			N...1.......	-0.5036
-	62	O=C(O)C(O)C	-2.6762	-2.477	-1.3081	-1.1689	0.0065	YES			N...2.......	-0.3783
+	63	Oc1c(C)cc(cc1C(C)(C)C)CCCOp3oc2c(cc(cc2C(C)(C)C)C(C)(C)C)c4cc(cc(c4(o3))C(C)(C)C)C(C)(C)C	12.0655	-2	0.939	-2.939	6.1272	No			N...3.......	0
+	64	O=C(N)CC(=O)C	-2.7772	-2.248	-1.3236	-0.9244	0.0124	YES			N...4.......	0
#	66	O=C(NS(=O)(=O)O)CC(=O)C	-3.6249	-3.27	-1.4528	-1.8172	0.025	YES			N...=.......	0.2149
+	67	O=C(OCC)C	-1.9597	-2.954	-1.1989	-1.7551	0.0052	YES			N...C.......	0.2762
-	68	OCCn1ncc(N)c1(N)	-2.2245	-2.398	-1.2393	-1.1587	1.031	YES			N...Cl......	0
+	69	O=C(O)C(N)CCP(=O)(O)C	-2.1698	0.398	-1.2309	1.6289	1.0257	YES			N...N.......	0
*	70	OCC[N+](C)(C)C	-0.232	-2.699	-0.9356	-1.7634	0.0091	YES			O...(.......	-0.0697
-	71	n1ccnc(OC)c1	-2.0237	-1.301	-1.2087	-0.0923	0.0229	YES			O...........	-0.6603
-	72	Oc1cccnc1(N)	-3.7908	-1.477	-1.478	0.001	0.0287	YES			O...1.......	1.4237
*	73	O=C1NC(=O)C(N1)(C)C	-4.693	-2.481	-1.6156	-0.8654	0.0259	YES			O...2.......	3.295
-	74	O(C(C)CCl)C(C)CCl	-0.1969	-2	-0.9302	-1.0698	0.0181	YES			O...3.......	0
+	75	O=C(OCCCC)C	-1.3647	-2.778	-1.1082	-1.6698	0.0074	YES			O...4.......	0
*	76	OCCN(CCO)CCO	-3.0652	-2.699	-1.3674	-1.3316	0.0118	YES			O...5.......	0
+	77	Oc1ccc(c(N)c1Cl)Cl	-0.2784	-1.903	-0.9427	-0.9603	0.042	YES			O...=.......	-0.3599
+	78	Nc1cc(c(N)c(c1)Cl)Cl	-2.7579	-2	-1.3206	-0.6794	0.0476	YES			O...C.......	-0.433
-	79	Oc1cccc(N)c1	-1.8233	-1.301	-1.1781	-0.1229	0.0258	YES			O...N.......	0
#	80	Nc1ccc(N)cc1	-2.4602	-0.903	-1.2752	0.3722	0.0265	YES			O...O.......	0
*	81	n1c(OC)c(N)cc(N)c1OC	-1.9072	-0.699	-1.1909	0.4919	0.0364	YES			P...(.......	1.5456
#	82	O=C(C)CCCCC	0.5092	-1.301	-0.8226	-0.4784	0.008	YES			P...........	1.4061
#	83	Oc1ccc(cc1)C	-1.3692	-1.699	-1.1089	-0.5901	0.0231	YES			P...=.......	0
-	84	Oc1cccc(O)c1C	-0.8123	-2	-1.024	-0.976	0.023	YES			P...C.......	0
#	85	O=C1C=COC(=C1(O))CC	-2.535	-2.699	-1.2866	-1.4124	0.0166	YES			P...O.......	0
+	86	Oc1ccc(N)c(c1)C	-2.153	-1.778	-1.2284	-0.5496	0.0302	YES			S...(.......	1.9274
+	87	OCCOc1ccccc1	-2.5428	-1.903	-1.2878	-0.6152	0.0205	YES			S...........	2.6884
-	88	o1ccc2ccccc12	3.3901	-1.495	-0.3835	-1.1115	0.034	YES			S...1.......	2.2209
*	89	C=Cc1ccc(cc1)C	-0.8858	-1.699	-1.0352	-0.6638	0.0227	YES			S...2.......	0
#	90	O=C(OC)c1ccccc1(NC)	-3.1163	-1.176	-1.3752	0.1992	0.0289	YES			S...3.......	0
*	91	OCCNc1ccc2OCOc2(c1)	-2.8125	-1.301	-1.3289	0.0279	0.0391	YES			S...4.......	0
+	92	O=[N+]([O-])c1cc(ccc1(NCCO))C	-3.2855	-1.653	-1.401	-0.252	0.0405	YES			S...=.......	-2.4623
+	93	O=[N+]([O-])c1ccc(NCCO)c(OC)c1	-4.0176	-2	-1.5126	-0.4874	0.0402	YES			S...C.......	1.7626
*	94	OCC(c1ccccc1)C	-1.1617	-1	-1.0773	0.0773	0.0219	YES			S...N.......	-0.8558
+	95	Oc1cc(ccc1C)NCCO	-0.8848	-2.342	-1.0351	-1.3069	0.0291	YES			S...O.......	0
*	96	O=CC(C)CCC=C(C)C	0.5066	-1.568	-0.823	-0.745	0.0105	YES			S...P.......	0
-	97	n1c(nc(nc1NC(C)C)SC)NCC	6.3857	-1	0.0732	-1.0732	0.0486	YES			S...S.......	2.3719
*	98	O=C(N)CCNC(=O)C(O)C(C)(C)CO	-3.9247	-2.699	-1.4985	-1.2005	0.026	YES			[C@@H]......	0
+	99	n1c(nc(nc1Cl)Cl)Nc2ccccc2Cl	1.6738	-2.602	-0.6451	-1.9569	1.072	YES			[Cu+2]......	0
+	100	O=C2Oc1ccccc1CC2	3.4403	-1.875	-0.3758	-1.4992	0.0284	YES			[N+]........	0.0651
+	101	O=C1C=C(O)C(=O)c2ccccc12	-0.0546	-0.301	-0.9085	0.6075	0.0326	YES			[O-]........	0.759
*	102	O=C1c4ccccc4(C(=O)c2c(ccc(O)c12)NCCC[N+]3(C)(CCOCC3))	-3.097	-1.699	-1.3723	-0.3267	0.0901	YES			[NH+].......	0
-	103	N=C1C(=CC(C=C1C)=C(c2cc(c(N)c(c2)C)C)c3c(cccc3Cl)Cl)C	4.3939	-0.602	-0.2304	-0.3716	1.1008	YES			[SH+].......	0
*	104	O=[N+]([O-])c1cc(N)ccc1(NCC=C)	-2.6912	-1	-1.3104	0.3104	0.0444	YES			[Si]........	0
+	105	O=[N+]([O-])c1ccc(OCCO)cc1(NC)	-4.3568	-1.398	-1.5643	0.1663	0.04	YES			[n+]........	0
+	106	O=C(N)N(c1ccc(cc1)[N+](=O)[O-])CCN	-4.3023	-0.699	-1.556	0.857	0.0503	YES			[nH]........	0
-	107	OCC=C	-1.4841	-0.681	-1.1264	0.4454	0.0031	YES			c...(.......	0.2808
#	108	C(Br)(Br)Br	-0.7449	-1.398	-1.0138	-0.3842	8.0029	No			c...........	-0.0911
-	109	c1ccc2cc(ccc2(c1))Cl	-0.476	-2.398	-0.9728	-1.4252	0.0465	YES			c...1.......	0.0379
-	110	c1ccc(c(c1)C)Cl	-0.2277	-1.301	-0.9349	-0.3661	0.0288	YES			c...2.......	-0.3025
#	111	c1cc(ccc1Br)Br	-0.5854	-1	-0.9894	-0.0106	5.0182	No			c...3.......	-0.1197
*	112	C(Cl)(Br)Br	-0.5851	-1.477	-0.9894	-0.4876	5.0118	No			c...4.......	0.2569
#	113	Oc1ccc(cc1Cl)Cl	0.5054	0.523	-0.8232	1.3462	0.035	YES			c...5.......	0
*	114	O=C(OCC)c1ccccc1(C(=O)OCC)	-4.7896	-2.875	-1.6303	-1.2447	0.0304	YES			c...6.......	0
*	115	Oc1ccc(cc1C)C	0.5397	-1.699	-0.8179	-0.8811	0.0227	YES			c...C.......	0.4548
-	116	Oc1c(cccc1C)C	0.5397	0.222	-0.8179	1.0399	0.0227	YES			c...F.......	0
*	117	O=[N+]([O-])c1cccc(c1)[N+](=O)[O-]	-2.7219	0.398	-1.3151	1.7131	0.0407	YES			c...N.......	-0.8917
-	118	O(CC)CC	0.1602	-2.699	-0.8758	-1.8232	0.0047	YES			c...O.......	-0.0565
+	119	c1ccc2c(c1)c4cccc3cccc2c34	-1.412	-2.097	-1.1155	-0.9815	1.0668	YES			c...S.......	2.7108
#	120	c1ccc3c(c1)c2ccccc2C3	-1.2351	-2.097	-1.0885	-1.0085	0.0527	YES			c...c.......	0.4284
+	121	o1cccc1	1.354	-0.146	-0.6938	0.5478	0.0191	YES			n...(.......	0.6619
+	122	c1(c(c(c(c(c1Br)Br)Br)Br)Br)Br	-1.7328	-0.301	-1.1643	0.8633	17.0279	No			n...........	0.3116
*	123	c1(c(c(c(c(c1Cl)Cl)Cl)Cl)Cl)Cl	0.714	1.097	-0.7914	1.8884	0.0773	YES			n...1.......	0.8492
#	124	Oc1ccccc1C	0.2501	-1.699	-0.8621	-0.8369	0.0195	YES			n...2.......	0.2304
*	125	Oc1cccc(c1)C	-1.3692	-1.699	-1.1089	-0.5901	0.0231	YES			n...3.......	0
+	126	c1ccc2ccccc2(c1)	-0.3955	-1.851	-0.9605	-0.8905	0.037	YES			n...C.......	0
-	127	O=[N+]([O-])NC(=N)N	-2.6985	-2.5	-1.3116	-1.1884	0.0267	YES			n...c.......	-0.5872
#	128	O(c1cc(c(c(c1Br)Br)Br)Br)c2cc(c(c(c2Br)Br)Br)Br	-1.3906	-0.4	-1.1122	0.7122	23.0539	No			n...n.......	-0.8258
#	129	OC(C(n1ncnc1)Cc2ccc(cc2)Cl)C(C)(C)C	0.7119	-1.097	-0.7917	-0.3053	0.0657	YES			o...(.......	0
#	130	O(c1ccc(cc1Br)Br)c2cc(c(cc2Br)Br)Br	-0.6023	-0.248	-0.992	0.744	14.0468	No			o...........	2.3199
*	131	Nc1cccc(N)c1	-2.4602	-0.778	-1.2752	0.4972	0.0265	YES			o...1.......	-0.3592
*	132	O=C(N(c1ccccc1)C(C)C)CCl	-1.4628	-1.124	-1.1232	-0.0008	0.0343	YES			o...3.......	0
-	133	C#CCO	1.6397	-0.699	-0.6503	-0.0487	0.0145	YES			o...c.......	1.322
#	134	O=C(OC(C)C)Nc1ccccc1	-3.3934	-1.699	-1.4175	-0.2815	0.0267	YES			o...n.......	0
#	135	c1cc2ccc3cccc4ccc(c1)c2c34	-1.412	-1.875	-1.1155	-0.7595	1.0668	YES			p...........	0
+	136	C(N(CC)CC)(=S)S	6.42	-1.477	0.0784	-1.5554	0.0223	YES			p...3.......	0
#	137	c1c(c(cc(c1Cl)Cl)Cl)Cl	1.0162	0.469	-0.7453	1.2143	0.0546	YES			p...O.......	0
+	138	Oc1c(cc(c(c1Cl)Cl)Cl)Cl	0.2994	-1.398	-0.8546	-0.5434	0.0574	YES			s...(.......	0
*	139	O(CC)P(OCC)(OP(OCC)(OCC)=S)=S	4.1009	0.301	-0.2751	0.5761	1.0493	YES			s...........	4.283
#	140	c1ccc(cc1)C	-0.6523	-2.377	-0.9996	-1.3774	0.0203	YES			s...1.......	0
*	141	c1cc(c(cc1Br)Br)Br	-0.8482	-0.699	-1.0295	0.3305	8.0206	No			s...2.......	0
#	142	C(C(Cl)Cl)Cl	0.4927	-0.591	-0.8251	0.2341	0.026	YES			s...3.......	0
*	143	Oc1cc(c(cc1Cl)Cl)Cl	0.4024	-2	-0.8389	-1.1611	0.0462	YES			s...c.......	2.1218
#	144	CC(C(Cl)Cl)Cl	0.7902	-1.176	-0.7798	-0.3962	0.0271	YES			s...n.......	0
*	145	OCCCC	-0.4753	-2.097	-0.9727	-1.1243	0.0038	YES			•...(.......	0
#	146	O=Cc1occc1	1.3131	-1.041	-0.7001	-0.3409	0.0236	YES			•...........	0
-	147	O=[N+]([O-])c1ccc(NCCO)c(OCCO)c1	-5.2966	-2.284	-1.7076	-0.5764	0.0419	YES			•...C.......	0
#	148	O=C([O-])C[N+](C)(C)C	0.2725	-2.886	-0.8587	-2.0273	0.0146	YES			•...N.......	0
-	149	O=C1OC(=O)c2c1c(c(c(c2Cl)Cl)Cl)Cl	-1.7515	-1.973	-1.1672	-0.8058	1.0681	YES			•...O.......	0
+	150	O=C(OCC=C)CC(C)C	-1.3674	-1.491	-1.1086	-0.3824	0.01	YES
*	151	O=C(OC1OC(OC(C)C1)C)C	-1.4547	-1.491	-1.122	-0.369	0.0157	YES
-	152	O=C(OCC(C)(COC(=O)NC(C)C)CCC)N	-4.2634	-2	-1.5501	-0.4499	0.0266	YES
*	153	O=C3c1cc(ccc1c2c3(cc(cc2[N+](=O)[O-])[N+](=O)[O-]))[N+](=O)[O-]	-6.2747	-1.886	-1.8567	-0.0293	0.093	YES
*	154	O=C1OC(C)Cc2c1c(O)c(cc2Cl)C(=O)NC(C(=O)O)Cc3ccccc3	-3.6187	1.204	-1.4518	2.6558	1.0819	YES
-	155	O=C(O)C1=CN(c2nc(ccc2(C1(=O)))C)CC	-2.1579	-1.886	-1.2291	-0.6569	1.0541	YES
*	156	N#CC(=C)C	2.3037	-0.875	-0.5491	-0.3259	0.0196	YES
-	157	C2(=C(C3(C1C(C(C(C1Cl)Cl)Cl)C2(C3(Cl)Cl)Cl)Cl)Cl)Cl	4.252	0.415	-0.2521	0.6671	0.1131	YES
#	158	c1cc(c(cc1Cl)Cl)Cl	1.1192	1.114	-0.7296	1.8436	0.0434	YES
*	159	Oc1c(cc(cc1C(c2cc(cc(c2(O))C)C)C(C)C)C)C	2.1896	-0.187	-0.5664	0.3794	0.0621	YES
*	160	c1ccc(cc1)Cl	-0.5173	-1.778	-0.9791	-0.7989	0.0257	YES
#	161	c1ccc3c(c1)N(c2ccccc2S3)CC(C)[NH+](C)C	2.6411	-0.568	-0.4976	-0.0704	3.0658	No
#	162	c1ccc(cc1)Nc2ccc3ccccc3(c2)	-1.4687	-2.284	-1.1241	-1.1599	0.0712	YES
#	163	O=CN	-1.5752	-1.301	-1.1403	-0.1607	0.0053	YES
-	164	OCC(CO)(CBr)CBr	-2.2869	-1.983	-1.2488	-0.7342	5.0067	No
+	165	C=C(C)CCl	-0.3056	-2	-0.9468	-1.0532	0.0081	YES
*	166	c1ccc(cc1)C[N+](C)(C)C	0.186	-1.097	-0.8719	-0.2251	0.0277	YES
+	167	C(C(Cl)(Cl)Cl)(Cl)(Cl)Cl	-0.4913	-1.672	-0.9751	-0.6969	0.0583	YES
#	168	O=C1CC2(CC2(C1C))(C(C)C)	4.5769	-1.097	-0.2025	-0.8945	0.0255	YES
*	169	OCC1OC1	0.5106	-1.398	-0.8224	-0.5756	0.0071	YES
#	170	O=C(OCc1ccccc1)C	-2.7443	-2.682	-1.3185	-1.3635	0.022	YES
#	171	O=C(O)c3cc(N=Nc1ccc(cc1)S(=O)(=O)Nc2ncccc2)ccc3(O)	-2.8684	-1.924	-1.3374	-0.5866	0.1113	YES
#	172	O=C(O)C1C(C(=O)O)C2(C(=C(C1(C2(Cl)Cl)Cl)Cl)Cl)Cl	-1.0716	-1.678	-1.0636	-0.6144	0.0815	YES
+	173	O=S(=O)(N)c1cc2c(cc1Cl)NCNS2(=O)(=O)	-3.6199	-1.284	-1.452	0.168	1.0724	YES
+	174	O=C1C(=C(C)C)CCC(C)C1	3.3012	-0.972	-0.397	-0.575	0.0155	YES
#	175	O=[N+]([O-])c1cc(c(c(c1)[N+](=O)[O-])C)[N+](=O)[O-]	-3.9273	0	-1.4989	1.4989	0.0575	YES
-	176	C=C(C)C1CC=C(C)CC1	3.7249	-2.176	-0.3324	-1.8436	0.0134	YES
+	177	[O-][N+](=Nc1ccc(c(c1)Cl)Cl)c2ccc(c(c2)Cl)Cl	-0.7207	1	-1.0101	2.0101	0.097	YES
*	178	O=[N+]([O-])c1ccccc1C	0.1769	-1.682	-0.8732	-0.8088	0.0277	YES
-	179	C=CC1CC=CCC1	2.9026	-1.699	-0.4578	-1.2412	0.0113	YES
-	180	O=CCC=O	-1.9094	-1.477	-1.1913	-0.2857	0.0049	YES
-	181	O=Cc1oc(cc1)CO	-0.11	-2.574	-0.917	-1.657	0.0283	YES
#	182	O=[N+]([O-])c1ccc(N)c(O)c1	-2.9589	-2	-1.3512	-0.6488	0.0374	YES
-	183	O=C(C=Cc1ccccc1)C	-1.5817	-1.284	-1.1413	-0.1427	0.023	YES
#	184	O=C3N(c1ccccc1)N(c2ccccc2)C(=O)C3CCCC	-4.4939	-1.398	-1.5852	0.1872	1.0706	YES
*	185	O=[N+]([O-])c1ccccc1(OC)	-2.7387	-1.187	-1.3177	0.1307	0.0303	YES
+	186	Oc1ccc(C=CC)cc1(OC)	-2.4922	-1.574	-1.2801	-0.2939	0.0279	YES
+	187	O=C1c4ccccc4(C(=O)C1c2nc3ccccc3(cc2))	0.025	-1.585	-0.8964	-0.6886	0.0836	YES
#	188	O=C(C(=O)C)C	-2.0013	-1.954	-1.2053	-0.7487	0.0074	YES
*	189	OC(c1ccccc1)C	-1.4592	-1.968	-1.1226	-0.8454	0.0208	YES
#	190	O=P(OC)(OC)C	-0.9117	-2.398	-1.0392	-1.3588	1.0146	YES
#	191	OCC(O)C(O)C(OC1OC(CO)C(O)C(O)C1(O))C(O)CO	-7.4419	-2.796	-2.0346	-0.7614	0.0296	YES
+	192	O=C3OC(c1ccc(O)cc1)(c2ccc(O)cc2)c4ccccc34	-4.8207	-2.664	-1.635	-1.029	2.0814	No
+	193	c1ccc2c(c1)NC(=S)S2	4.8991	-2.274	-0.1534	-2.1206	1.0419	YES
-	194	Oc1ccc(c(O)c1)CCCCCC	-0.9442	-1.796	-1.0441	-0.7519	0.032	YES
*	195	N1C(NCC1)=S	-0.2568	-0.664	-0.9394	0.2754	0.0225	YES
#	196	O=C(O)C3N2C(=O)C(NC(=O)COc1ccccc1)C2SC3(C)(C)	-3.4008	-2.568	-1.4186	-1.1494	2.0651	No
#	197	OCC1OC(OC1)C(C)I	-0.4068	-2.398	-0.9622	-1.4358	2.0127	No
-	198	CC(Cl)(Cl)Cl	0.1461	-2.585	-0.8779	-1.7071	0.0276	YES
-	199	OCCOCCOCCO	-5.1704	-2.886	-1.6883	-1.1977	0.0056	YES
#	200	O(c1c(c(c(c(c1Cl)Cl)Cl)Cl)Cl)C	0.0928	-1.602	-0.8861	-0.7159	0.072	YES
+	201	O=C(N)NN=Cc1oc(cc1)[N+](=O)[O-]	-1.9078	-1.062	-1.191	0.129	1.052	YES
*	202	C(=CCl)Cl	-1.1293	-1.505	-1.0724	-0.4326	0.0164	YES
-	203	c1ccc(cc1)CC	-0.3549	-1.875	-0.9543	-0.9207	0.0214	YES
-	204	O(CC(C(Cl)(Cl)Cl)Cl)CC(C(Cl)(Cl)Cl)Cl	0.511	-1.664	-0.8223	-0.8417	0.0806	YES
+	205	O=C1OCCC1	0.7865	-2.049	-0.7803	-1.2687	0.0091	YES
#	206	O=P(OC)OC	-0.9763	-1.398	-1.049	-0.349	1.0119	YES
-	207	O=[N+]([O-])c1ccccc1Cl	0.5352	-0.685	-0.8186	0.1336	0.0318	YES
-	208	OCc1ccccc1	-1.2356	-2	-1.0886	-0.9114	0.0171	YES
+	209	O=C(O)c1nc(c(c(N)c1Cl)Cl)Cl	-1.357	-1.778	-1.1071	-0.6709	0.057	YES
-	210	CC(CCl)Cl	0.0132	-2.398	-0.8982	-1.4998	0.0158	YES
#	211	c2cc3Nc1ccc(cc1[SH+]c3(cc2N(C)C))N(C)C	-2.7529	-1.398	-1.3198	-0.0782	2.0703	No
*	212	C(=C(Cl)Cl)Cl	-0.3523	-3	-0.9539	-2.0461	0.0277	YES
-	213	O=CC=CC=CCCCCC	-0.1346	-1.699	-0.9207	-0.7783	0.0121	YES
#	214	Oc1ccc(O)cc1	-2.1019	-1.398	-1.2206	-0.1774	0.0222	YES
-	215	CCCCCl	0.2921	-1.778	-0.8557	-0.9223	0.0078	YES
-	216	Oc1cccc(O)c1	-2.1019	-1.505	-1.2206	-0.2844	0.0222	YES
+	217	O=C(Nc1ccccc1)c2cc3ccccc3(cc2(O))	-3.5846	-3.109	-1.4466	-1.6624	0.0756	YES
-	218	Nc1c(cccc1C)C	-0.0972	-1.301	-0.915	-0.386	0.0234	YES
+	219	O=C(OCCCC)c1ccccc1(C(=O)OCCCC)	-3.5996	-2.284	-1.4489	-0.8351	0.0347	YES
+	220	C[NH+](C)CCCCl	0.7032	-0.796	-0.793	-0.003	1.0088	YES
+	221	c1cc(cc(c1)Cl)Cl	-0.6203	-0.954	-0.9948	0.0408	0.0369	YES
-	222	O=C=Nc1ccc(c(N=C=O)c1)C	-5.3687	-1.778	-1.7186	-0.0594	0.0404	YES
-	223	O=[N+]([O-])c1cc(N)ccc1Cl	-0.2486	-0.556	-0.9381	0.3821	0.0389	YES
+	224	O=C(OC(C)C)c1ccc(O)cc1	-2.7917	-2.284	-1.3258	-0.9582	0.0266	YES
-	225	O=C(O)CNCP(=O)(O)O	-3.1555	-2.381	-1.3812	-0.9998	1.0248	YES
*	226	n1c(nc(N)c2nc(c(nc12)N)c3ccccc3)N	0.5028	-1.062	-0.8236	-0.2384	0.0943	YES
+	227	O=[N+]([O-])c1ccc(cc1Cl)Cl	0.4322	-1.585	-0.8343	-0.7507	0.0431	YES
-	228	OC1C=CC5C4N(C)CCC25(c3c(OC12)c(OC)ccc3C4)	-1.4804	-1.477	-1.1259	-0.3511	9.0636	No
+	229	c1c(cc(cc1Cl)Cl)Cl	1.1192	1.114	-0.7296	1.8436	0.0434	YES
-	230	O=C(O)c2cc(c(cc2(NCc1occc1))Cl)S(=O)(=O)N	2.3992	-1.682	-0.5345	-1.1475	0.0865	YES
*	231	O=C(OC)C(c1ccccc1)C2NCCCC2	-1.3077	-1.284	-1.0995	-0.1845	0.0378	YES
#	232	c1ccc(c(c1)Cl)Cl	-0.6203	-1.477	-0.9948	-0.4822	0.0369	YES
-	233	O=C(O)C(CC)CCCC	-0.1342	-1.886	-0.9207	-0.9653	0.0105	YES
-	234	N#CSCSC#N	16.438	0	1.6055	-1.6055	0.0402	YES
-	235	O(c2cccc(OCC1OC1)c2)CC3OC3	-2.1987	-1.097	-1.2354	0.1384	1.0465	YES
#	236	C(N(C)C)(=S)SSC(N(C)C)=S	12.4175	-1.062	0.9926	-2.0546	0.0384	YES
*	237	c1ccc(cc1)N(C)C	-1.0171	-1.491	-1.0552	-0.4358	0.0264	YES
+	238	O=C(O)CCl	-2.3587	-1.477	-1.2598	-0.2172	0.0083	YES
#	239	O=P(Oc1cccc(c1)C)(Oc2cccc(c2)C)Oc3cccc(c3)C	0.0603	-1.699	-0.891	-0.808	1.0967	YES
#	240	O=[N+]([O-])c1ccc(OC)cc1	-2.3995	-1.983	-1.266	-0.717	0.0305	YES
*	241	C(Cl)(Cl)Br	-0.4253	-1.58	-0.965	-0.615	2.0207	No
*	242	O=[N+]([O-])c1ccc(cc1)C	-1.4424	-1.682	-1.1201	-0.5619	0.0312	YES
-	243	c1ccc(cc1)Nc2ccccc2	-1.1015	-1.294	-1.0681	-0.2259	0.0445	YES
-	244	O=[N+]([O-])c3ccc(Nc2ccc(Nc1ccccc1)c(c2)S(=O)(=O)O)c(c3)[N+](=O)[O-]	-2.8752	-2.875	-1.3385	-1.5365	0.1195	YES
#	245	Oc1cc(cc2OC(C)(C)C3CCC(=CC3(c12))C)CCCCC	2.4815	-0.699	-0.522	-0.177	0.0628	YES
+	246	O[Si](O)(C1CCCC1)C2CCCC2	3.0573	-1.602	-0.4342	-1.1678	1.0219	YES
-	247	O=Cc1ccccc1	-1.2572	-2.301	-1.0918	-1.2092	0.0181	YES
-	248	O=C2NC(=O)CN2(N=Cc1oc(cc1)[N+](=O)[O-])	-3.4031	-1.664	-1.4189	-0.2451	0.0679	YES
+	249	O=C(OC)N	-2.8877	-1.699	-1.3404	-0.3586	0.0069	YES
*	250	O=C(OCC=C)c1ccccc1(C(=O)OCC=C)	-5.6172	-1.398	-1.7565	0.3585	0.0334	YES
-	251	Nc1ccc(cc1)Cl	-1.8711	-0.699	-1.1854	0.4864	0.0293	YES
+	252	O=C1C(O)=C(Oc2cc(O)cc(O)c12)c3ccc(O)cc3(O)	-3.756	-2.682	-1.4727	-1.2093	0.0749	YES
-	253	C(=C(C)C)Cl	0.4328	-2.097	-0.8342	-1.2628	0.0115	YES
*	254	N=C(Nc1ccccc1)Nc2ccccc2	-2.821	-1.284	-1.3302	0.0462	0.0538	YES
+	255	c1cc(c(c(c1)Cl)Cl)Cl	-0.7233	1.114	-1.0105	2.1245	0.0481	YES
-	256	O=C(O)c1ccc(cc1)S(=O)(=O)N(CCC)CCC	0.9876	-1.699	-0.7497	-0.9493	0.0474	YES
-	257	c1ccc2cc3ccccc3(cc2(c1))	-0.7041	-0.789	-1.0075	0.2185	0.0626	YES
#	258	O=P(OC)(OC)N1CCOCC1	-2.001	-2.301	-1.2052	-1.0958	1.0262	YES
-	259	O=C(OCc1ccc(O)c(OC)c1)CCCCCCC(C)C	-2.6	-2.477	-1.2965	-1.1805	0.0379	YES
*	260	O=C2NCNC(=O)C2(c1ccccc1)CC	-3.1033	-1.363	-1.3733	0.0103	0.0447	YES
-	261	C1(C(C(C(C(C1Cl)Cl)Cl)Cl)Cl)Cl	3.8595	0.813	-0.3119	1.1249	0.0606	YES
#	262	O=C1OC3CCN2CC=C(COC(=O)C(O)(C(=C)CC1(=CC))CO)C23	-6.5794	1	-1.9031	2.9031	1.0529	YES
*	263	c1c(c(c(c(c1Cl)Cl)Cl)Cl)Cl	0.9132	-0.405	-0.761	0.356	0.0658	YES
*	264	C=CC(=C)CCC=C(C)C	0.3627	0.602	-0.8449	1.4469	0.0123	YES
*	265	O=C1OC(=O)CC1	-0.8316	-1.699	-1.027	-0.672	0.0117	YES
-	266	O=S(=O)(O)c2cc(N)ccc2(C=Cc1ccc(N)cc1S(=O)(=O)O)	-0.7806	-2.682	-1.0192	-1.6628	0.0837	YES
+	267	C=1(C(=C(C(C=1Cl)(Cl)Cl)Cl)Cl)Cl	-0.9473	-1	-1.0446	0.0446	2.0632	No
-	268	O=C1Oc2c(OC)c3occc3(cc2(C=C1))	2.3801	-1.398	-0.5374	-0.8606	1.0646	YES
-	269	O=C(OOC(C)(C)C)c1ccccc1	-2.325	-1.477	-1.2546	-0.2224	1.026	YES
-	270	O=[N+]([O-])c1cccc(c1)C	-1.4424	-1.682	-1.1201	-0.5619	0.0312	YES
*	271	O=C(Nc1ccc(O)cc1)C	-4.2073	-1.789	-1.5415	-0.2475	0.0288	YES
#	272	Oc1ccc(cc1(N))Cl	-2.243	-1.595	-1.2421	-0.3529	0.0351	YES
+	273	O=C1C(=COc2cc(O)cc(O)c12)c3ccc(O)cc3	-2.4737	-1.699	-1.2773	-0.4217	0.0685	YES
+	274	c1cc(ccc1N(C)C)C	-0.7329	-1.796	-1.0119	-0.7841	0.0269	YES
*	275	O=C1N(C(=O)C2CC=CCC12)SC(C(Cl)Cl)(Cl)Cl	6.0534	-1.761	0.0225	-1.7835	0.0687	YES
*	276	O=C(OCCCCCCCC)c1ccccc1(C(=O)OCCCCCCCC)	-1.2197	0.415	-1.0861	1.5011	0.0434	YES
*	277	O=[N+]([O-])c1ccc(c(c1)[N+](=O)[O-])Cl	-2.8024	-0.886	-1.3274	0.4414	0.0502	YES
-	278	O(c1ccc(cc1)CC=C)C	-1.0615	-1.574	-1.062	-0.512	0.0264	YES
*	279	O=[N+]([O-])c1cc(cc(c1N(CCC)CCCl)[N+](=O)[O-])C(F)(F)F	-1.798	-1.778	-1.1743	-0.6037	0.0856	YES
#	280	O=[N+]([O-])c1ccc(O)c(N)c1	-2.9589	-2.097	-1.3512	-0.7458	0.0374	YES
#	281	O=C(O)c1ccc(cc1)[N+](=O)[O-]	-3.8228	-1.685	-1.4829	-0.2021	0.0347	YES
-	282	O=C(C=C)NCO	-2.8166	-1.097	-1.3296	0.2326	0.0104	YES
#	283	O=C(O)CCCCCCCCCCN	0.4588	-2.84	-0.8303	-2.0097	0.0176	YES
#	284	O=C(OCC(CC)CCCC)c1ccccc1(C(=O)OCC(CC)CCCC)	-0.9924	-0.585	-1.0515	0.4665	0.0434	YES
*	285	O=C(Nc1cccc(c1)[N+](=O)[O-])c3cc4ccccc4(c(N=Nc2cc(ccc2(OC))[N+](=O)[O-])c3(O))	-8.9581	-2.363	-2.2657	-0.0973	0.1423	YES
-	286	O=C1Oc2ccccc2(C=C1)	0.8883	-1.279	-0.7648	-0.5142	0.0353	YES
-	287	O=C(O)C(N)Cc1nc[nH]c1	-2.7413	-2.983	-1.3181	-1.6649	1.0237	YES
+	288	O=C(O)C(N)(C)Cc1ccc(O)c(O)c1	-4.3256	-2.377	-1.5596	-0.8174	0.0363	YES
-	289	OCC(CCl)Cl	-1.0802	-1	-1.0649	0.0649	0.0162	YES
-	290	O=C1c2ccccc2(NS(=O)(=O)N1C(C)C)	-0.0164	-0.544	-0.9027	0.3587	0.0528	YES
-	291	O=[N+]([O-])c1cc(cc(c1N(CCC)CCC)[N+](=O)[O-])C(C)C	-1.1194	-1.371	-1.0708	-0.3002	0.0579	YES
#	292	OCCOCCOCC	-4.077	-2.398	-1.5217	-0.8763	0.0053	YES
-	293	O=C(O)COc1ccc(cc1Cl)Cl	-1.9604	0	-1.199	1.199	0.0391	YES
+	294	O=C(O)CCCOc1ccc(cc1C)Cl	-1.1961	-1.079	-1.0825	0.0035	0.0344	YES
-	295	OC(CCl)CCl	-1.8386	0	-1.1805	1.1805	0.0141	YES
*	296	O=C(OC1CC2CCC1(C)C2(C)(C))C	1.9039	-1.176	-0.61	-0.566	0.0268	YES
+	297	O=C(c1ccccc1)C(O)c2ccccc2	-0.9092	-1.097	-1.0388	-0.0582	0.0449	YES
-	298	Oc1ccc(OC)cc1C(C)(C)C	-0.2634	-2.061	-0.9404	-1.1206	0.028	YES
#	299	CBr	-0.2745	-0.301	-0.942	0.641	2.0002	No
+	300	O=C(ON=CC(C)(C)S(=O)(=O)C)NC	0.9816	0.222	-0.7506	0.9726	1.0321	YES
#	301	n1ccccc1	0.8914	0	-0.7643	0.7643	0.0161	YES
#	302	C(=CCl)CCl	-1.5903	-0.477	-1.1426	0.6656	0.0153	YES
*	303	O=C1C=C(C)CC(C)(C)C1	2.7909	-2.699	-0.4748	-2.2242	0.0148	YES
*	304	O=C1NCCCCC1	0.3618	-1.699	-0.8451	-0.8539	0.0155	YES
*	305	O=C(C=CC1C(=CCCC1(C)(C))C)C	2.2837	-1	-0.5521	-0.4479	0.0236	YES
+	306	O=C(O)C=CC=CC	-2.2654	-3.249	-1.2455	-2.0035	0.0091	YES
-	307	O=C2C(=C(C=CC(=CC=CC(=CC=CC=C(C=CC=C(C=CC1=C(C(=O)CCC1(C)C)C)C)C)C)C)C(C)(C)CC2)C	2.0475	-2.699	-0.5881	-2.1109	1.0655	YES
-	308	C(C(=C(Cl)Cl)Cl)(=C(Cl)Cl)Cl	-0.8932	0	-1.0364	1.0364	0.0605	YES
#	309	OC	-1.3678	-2.699	-1.1087	-1.5903	0.0005	YES
#	310	OC(C)Cc1ccccc1	-0.5269	-1	-0.9805	-0.0195	0.0193	YES
+	311	O=S(=O)(O)c4ccc(N=Nc1cc(c2ccccc2(c1(O)))S(=O)(=O)O)c3ccccc34	-3.3051	-2.398	-1.404	-0.994	1.1234	YES
*	312	O=C(OC(c1ccccc1)C)C	-2.3486	-1.176	-1.2582	0.0822	0.0244	YES
#	313	O=C(OCC=C)CCCCCC	-0.8861	-0.696	-1.0353	0.3393	0.0122	YES
#	314	O=C(OCCC(C)C)c1ccccc1(O)	-2.5359	-0.672	-1.2868	0.6148	0.0286	YES
-	315	O=C(C)CCc1ccc(O)cc1	-1.3135	-2	-1.1004	-0.8996	0.0248	YES
*	316	O=C(NCCO)c2c([n+]([O-])c1ccccc1[n+]2([O-]))C	-1.3227	0	-1.1018	1.1018	2.0551	No
*	317	O=C(Nc1cccc(c1)C(F)(F)F)N(C)C	-2.6598	-0.903	-1.3057	0.4027	0.0608	YES
*	318	O=C(O)CC(C)C	-1.0266	-3.333	-1.0567	-2.2763	0.0072	YES
+	319	O=C(O)CF	-1.1365	1.301	-1.0734	2.3744	1.0064	YES
-	320	O=Cc1ccccc1C	0.0324	-2.398	-0.8953	-1.5027	0.0189	YES
*	321	O=C1OC(=O)C=C1	-1.5429	-1.602	-1.1354	-0.4666	0.0121	YES
*	322	O=CC=CCCC	-0.6133	-1.903	-0.9937	-0.9093	0.0073	YES
#	323	O=[N+]([O-])c1cc(c(c(c1(NC(CC)CC))[N+](=O)[O-])C)C	-1.9083	-1.398	-1.1911	-0.2069	0.0599	YES
#	324	OC(Cc1ccccc1)CC(C)C	-0.1401	-1	-0.9216	-0.0784	0.0238	YES
*	325	O=[N+]([O-])c1cc(ccc1(NCCO))N(CCO)CCO	-5.725	-2.491	-1.7729	-0.7181	0.0496	YES
#	326	OC(c2ccnc1ccc(OC)cc12)C3N4CCC(C3)C(C=C)C4	-4.1424	-1.602	-1.5316	-0.0704	4.0674	No
-	327	n1c(nc(nc1N)Cl)N	-1.4245	-1.533	-1.1173	-0.4157	0.0457	YES
+	328	O=C(OC1C(=C(C(=O)C1)CC#C)C)C2C(C=C(C)C)C2(C)(C)	4.0706	-1.898	-0.2797	-1.6183	0.0497	YES
*	329	n1ccccc1OC(C)COc3ccc(Oc2ccccc2)cc3	0.6198	-1.371	-0.8057	-0.5653	0.0758	YES
-	330	O=C(N=S(=O)(O)c1ncccc1(OCC(F)(F)F))Nc2nc(OC)cc(n2)OC	-5.6199	-2.705	-1.7569	-0.9481	0.1139	YES
#	331	N#CC(=NOC)C(=O)NC(=O)NCC	-2.5933	-1.678	-1.2955	-0.3825	1.0427	YES
+	332	n1c(nc(cc1C)C)Nc2ccccc2	2.0794	-1.736	-0.5832	-1.1528	0.0508	YES
*	333	O=C(NN(C(=O)c1cc(cc(c1)C)C)C(C)(C)C)c2cccc(OC)c2C	-2.5355	-1.841	-1.2867	-0.5543	1.0695	YES
#	334	O=C(NC1CCCCC1)N3C(=O)SC(c2ccc(cc2)Cl)C3C	5.1057	-0.845	-0.1219	-0.7231	1.0755	YES
+	335	O=S(=O)(Nc1c(F)cccc1(F))c2nc3nc(ccn3(n2))C	-2.2925	-2.398	-1.2497	-1.1483	2.1097	No
*	336	O=C(OC(C)CCCCC)COc1ccc(c2cccnc12)Cl	-1.5625	-0.985	-1.1384	0.1534	0.058	YES
#	337	FC(F)(F)c2cc(ccc2(N=C(n1cncc1)COCCC))Cl	-0.0592	-0.613	-0.9092	0.2962	1.0881	YES
#	338	N#Cc1cc(c(OC(=O)CCCCCCC)c(c1)Br)Br	0.7209	-1.114	-0.7903	-0.3237	5.0516	No
#	339	O=C(OC(C)C)Nc1cccc(c1)Cl	-3.5881	-1.812	-1.4471	-0.3649	0.0365	YES
-	340	N#CC(OC(=O)C1C(C=C(C(F)(F)F)Cl)C1(C)(C))c3cccc(Oc2ccccc2)c3	4.0031	-0.531	-0.29	-0.241	0.1258	YES
*	341	Oc1ccc(cc1Cc2ccccc2)Cl	1.6389	-2.079	-0.6504	-1.4286	0.0505	YES
#	342	O=C1OC(=NN1c2cc(OC(C)C)c(cc2Cl)Cl)C(C)(C)C	-1.339	-1.398	-1.1043	-0.2937	2.0668	No
+	343	O=C(OCC#C)C(Oc2ccc(Oc1ncc(cc1(F))Cl)cc2)C	-0.4459	0.036	-0.9682	1.0042	0.0905	YES
#	344	O=C(OC)C=C(OP(=O)(OC)OC)C	-4.7018	1.959	-1.6169	3.5759	1.0233	YES
*	345	O=C(NN(C(=O)c1ccccc1)C(C)(C)C)c2ccc(cc2)Cl	-1.7791	-0.743	-1.1714	0.4284	1.0693	YES
*	346	O=C(OCC)COc1cc(c(F)cc1Cl)c2nn(c(OC(F)F)c2Cl)C	-1.0308	-2.658	-1.0573	-1.6007	1.0996	YES
*	347	O=[N+]([O-])c1ccc(O)cc1C(F)(F)F	0.2956	-1.908	-0.8552	-1.0528	0.055	YES
#	348	N#CC(OC(=O)C1C(C=C(Cl)Cl)C1(C)(C))c3ccc(F)c(Oc2ccccc2)c3	3.2689	-0.978	-0.4019	-0.5761	0.1179	YES
*	349	O=C1C(=C(O)CC(C1)C2CCOCC2)C(=NOCC=CCl)CC	-2.0428	-1.342	-1.2116	-0.1304	1.0448	YES
*	350	O1CC(OC12(CCC(CC2)C(C)(C)C))CN(CC)CCC	5.5345	-0.969	-0.0566	-0.9124	0.0402	YES
*	351	O=C(OCC)C(Cc1cc(c(F)cc1Cl)N2N=C(N(C2(=O))C(F)F)C)Cl	-2.0764	-2.354	-1.2167	-1.1373	0.0975	YES
-	352	N#Cc2nc(c(c1ccc(cc1)C)n2S(=O)(=O)N(C)C)Cl	5.3264	-1.47	-0.0883	-1.3817	1.0907	YES
+	353	N(C(=S)S)CCNC(=S)S	14.2303	0.398	1.2689	-0.8709	0.0357	YES
+	354	O=CNc2cccc(C(=O)NC1C(=O)OC(C)C(OC(=O)CC(C)C)C(C(=O)OC1(C))CCCCCC)c2(O)	-6.2112	0.301	-1.847	2.148	0.0782	YES
-	355	O=C(OC(C)C)NNc1cc(ccc1(OC))c2ccccc2	-4.482	-0.505	-1.5834	1.0784	1.0568	YES
+	356	O=S(=O)(NCC)C(F)(F)C(F)(F)C(F)(F)C(F)(F)C(F)(F)C(F)(F)C(F)(F)C(F)(F)F	4.6823	0.301	-0.1865	0.4875	0.1766	YES
+	357	O=S1OCC2C(CO1)C3(C(=C(C2(C3(Cl)Cl)Cl)Cl)Cl)Cl	0.1731	0.301	-0.8738	1.1748	0.0965	YES
#	358	Fc3ccc(Oc2ccnc1cc(cc(c12)Cl)Cl)cc3	-0.1838	-1	-0.9282	-0.0718	1.0911	YES
+	359	Oc1ccccc1c2ccccc2	0.0715	-2.576	-0.8893	-1.6867	0.0394	YES
+	360	n1c(OP(OC)(OC)=S)c(cc(c1Cl)Cl)Cl	3.1267	0	-0.4236	0.4236	1.0671	YES
#	361	O=S(=O)(Nc1nc2c(OC)cnc(OC)n2(n1))c3c(OCC(F)F)cccc3C(F)(F)F	-3.9467	-1.727	-1.5018	-0.2252	0.1435	YES
-	362	O=C(c1cccc(c1)C)N(CC)CC	-0.961	-2	-1.0467	-0.9533	0.0331	YES
*	363	O=C(OC)N(OC)c1ccccc1COc2nn(cc2)c3ccc(cc3)Cl	-2.5865	-1.029	-1.2945	0.2655	0.0971	YES
*	364	O=C1C4=C(C(=O)N1c3cc2c(OCC(=O)N2CC#C)cc3(F))CCCC4	-3.2127	-0.342	-1.3899	1.0479	3.095	No
*	365	O=C(c2cccc1nnsc12)SC	12.2404	-2.1	0.9656	-3.0656	1.041	YES
*	366	OC(c1ccc(cc1)Cl)(Cn2ncnc2)C(C)C3CC3	-3.0583	-1.33	-1.3664	0.0364	1.0771	YES
-	367	O=[N+]([O-])N=C1N(C)COCN1Cc2cnc(Cl)s2	0.1989	-0.241	-0.8699	0.6289	2.0642	No
-	368	C(N(C)C)(=S)S	5.825	-0.869	-0.0123	-0.8567	0.0201	YES
-	369	O=C1C(=C(C=NN1C(C)(C)C)SCc2ccc(cc2)C(C)(C)C)Cl	9.3158	-0.422	0.5198	-0.9418	1.0666	YES
-	370	OC(C(Oc1ccc(cc1)Cl)n2ncnc2)C(C)(C)C	-1.2251	-0.875	-1.087	0.212	0.0724	YES
*	371	O=C(OC(C(=O)OCC=C)(C)C)c1cc(ccc1Cl)N2C(=O)C=C(N(C2(=O))C)C(F)(F)F	-6.3022	-0.785	-1.8609	1.0759	0.0962	YES
*	372	O=[N+]([O-])c1ccc(OP(OCC)(OCC)=S)cc1	0.2757	0.398	-0.8582	1.2562	1.0525	YES
#	373	O=C(O)COc1ccc(cc1C)Cl	-1.7911	-1.037	-1.1732	0.1362	0.0322	YES
+	374	O=C(OCC#CI)NCCCC	0.6007	-1.398	-0.8087	-0.5893	3.026	No
-	375	O=C(NC(C)C)N2C(=O)N(c1cc(cc(c1)Cl)Cl)C(=O)C2	-4.909	-1.699	-1.6485	-0.0505	0.0739	YES
-	376	O(Cc1ccccc1C)C3CC2(OC3(C)(CC2))C(C)C	-0.6359	-1.699	-0.9971	-0.7019	0.0527	YES
*	377	N#CC(OC(=O)C1C(C(C(Br)(Br)Br)Br)C1(C)(C))c3cccc(Oc2ccccc2)c3	2.8131	0	-0.4714	0.4714	12.0916	No
-	378	O(c1ccccc1)c2cccc(c2)COCC(c3ccc(OCC)cc3)(C)C	-1.7122	-1.301	-1.1612	-0.1398	0.0853	YES
#	379	Fc2c(ncnc2(Oc1ccccc1Cl))Oc4ccccc4(C(=NOC)C3=NOCCO3)	-5.0568	-1.848	-1.671	-0.177	5.112	No
*	380	O=C(O)c2cccnc2(C(=NNC(=O)Nc1cc(F)cc(F)c1)C)	-6.3125	-2.546	-1.8624	-0.6836	1.0893	YES
-	381	O=C(ON=C(C)SC)N(C)SN(C(=O)ON=C(C)SC)C	11.4354	-1.477	0.8429	-2.3199	2.049	No
*	382	O=C(Nc1ccc(O)c(c1Cl)Cl)C2(C)(CCCCC2)	-0.8871	-2.618	-1.0354	-1.5826	0.0633	YES
+	383	N#CC(OC(=O)C1C(C=C(Cl)Cl)C1(C)(C))c3cccc(Oc2ccccc2)c3	3.0503	-1.14	-0.4352	-0.7048	0.1076	YES
#	384	O=C(c1c(nc(c(C(=O)SC)c1CC(C)C)C(F)(F)F)C(F)F)SC	13.8076	0.179	1.2045	-1.0255	0.093	YES
#	385	n1ccn(c1)CC(OCC=C)c2ccc(cc2Cl)Cl	0.8062	-1.272	-0.7773	-0.4947	1.0627	YES
+	386	O=C(OCC)COc1cc(c(F)cc1Cl)N2N=CC(=C(C2(=O))C)C(F)(F)F	-3.3844	-1.74	-1.4161	-0.3239	0.0984	YES
*	387	O=C(NC)C(CC)(CCC)CCC	0.9512	-0.477	-0.7552	0.2782	0.0188	YES
-	388	O=C3N(Nc1ccccc1)C(=NC3(c2ccccc2)C)SC	1.8142	-0.808	-0.6237	-0.1843	1.078	YES
+	389	FC(F)C(F)(F)OCC(c1ccc(cc1Cl)Cl)Cn2ncnc2	2.1204	-0.613	-0.577	-0.036	2.0976	No
-	390	O=C4OC(c2ccc(Oc1ccccc1)cc2)(C(=O)N4(Nc3ccccc3))C	-7.6537	-0.524	-2.0669	1.5429	3.1001	No
#	391	Fc1cccc(F)c1C3=NC(c2ccc(cc2(OCC))C(C)(C)C)CO3	0.9591	-2.478	-0.754	-1.724	3.0807	No
-	392	O=C(OC(C(=O)OCC)C)c2cc(Oc1ccc(cc1Cl)C(F)(F)F)ccc2[N+](=O)[O-]	-3.1208	-1.149	-1.3759	0.2269	0.1023	YES
+	393	O=C2N(C(=O)C3C1C=CC(C1)C23)CC(CC)CCCC	1.0137	-2.114	-0.7457	-1.3683	1.0443	YES
#	394	O=[N+]([O-])c1cc(cc(c1N(CCC)CCC)[N+](=O)[O-])S(=O)(=O)N	0.2471	-0.659	-0.8625	0.2035	0.0703	YES
-	395	O=C(NCc1ccc(cc1)C(C)(C)C)c2c(c(nn2C)CC)Cl	1.4331	-0.833	-0.6818	-0.1512	0.0733	YES
-	396	O=C(c1cnn(c1(O))C)c3ccc(c(C2=NOCC2)c3C)S(=O)(=O)C	-1.8257	-0.041	-1.1785	1.1375	2.0901	No
-	397	O=C(Nc1nc(nc(n1)C)OC)NS(=O)(=O)c2ccccc2CCC(F)(F)F	-0.3462	-0.491	-0.953	0.462	0.1025	YES
*	399	O=[N+]([O-])c1cc(c(N)c(c1)Cl)Cl	-2.1942	-0.699	-1.2347	0.5357	0.0549	YES
*	400	O=C1c3ccccc3(C(=O)c2c1c(N)c(cc2Br)Br)	-2.5795	-2.176	-1.2934	-0.8826	6.0673	No
+	401	n1c(nc(nc1NC(C)C)Cl)N	-0.2711	-0.505	-0.9415	0.4365	0.0489	YES
*	402	N#Cc1nn(c(N)c1C(F)(F)F)c2c(cc(cc2Cl)C(F)(F)F)Cl	6.3868	0.752	0.0733	0.6787	1.1354	YES
-	403	Oc1ccc(N)cc1(N)	-2.9463	-1.079	-1.3493	0.2703	0.0326	YES
*	404	n1cnn(c1)CC2(OCC(O2)C)c4ccc(Oc3ccc(cc3)Cl)cc4Cl	2.3404	0	-0.5435	0.5435	1.1062	YES
*	405	OC3(Cn1ncnc1)(C(Cc2ccc(cc2)Cl)CCC3(C(C)C))	-0.7695	-0.859	-1.0175	0.1585	1.08	YES
-	406	O=C(O)CCC(=O)NN(C)C	-3.5851	0.097	-1.4467	1.5437	1.0178	YES
*	407	O=C2NN=C(C)CN2(N=Cc1cnccc1)	-4.6955	-1.512	-1.616	0.104	1.0538	YES
-	408	O=S(=O)(c1ccc(cc1)C)C(I)I	-1.0794	-1.301	-1.0647	-0.2363	5.0349	No
#	409	O=C(OC1C(=C(C(=O)C1)CC=C)C)C2C(C=C(C)C)C2(C)(C)	0.9467	-1.267	-0.7559	-0.5111	0.0384	YES
#	410	N#CC(c1ccccc1)(Cn2ncnc2)CCc3ccc(cc3)Cl	3.1492	-0.114	-0.4202	0.3062	1.1046	YES
-	411	FC(F)(F)c2cnc(OCCCOc1c(cc(OCC=C(Cl)Cl)cc1Cl)Cl)cc2	-1.7871	-0.745	-1.1726	0.4276	1.1138	YES
-	412	O=C(OC)C(Oc2ccc(Oc1ccc(cc1Cl)Cl)cc2)C	-1.906	-0.194	-1.1907	0.9967	0.0716	YES
+	413	O=C(O)c3c(Oc1nc(OC)cc(n1)OC)cccc3(Oc2nc(OC)cc(n2)OC)	-5.2727	-1.857	-1.7039	-0.1531	0.107	YES
#	414	O=C(OC=1C(=O)c2ccccc2(C(=O)C=1CCCCCCCCCCCC))C	-0.1236	-1.483	-0.9191	-0.5639	2.054	No
*	415	n1c(nc(cc1C)C2CC2)Nc3ccccc3	1.7795	-0.497	-0.629	0.132	0.0634	YES
-	416	c1cc(ccc1Cl)Cl	1.2222	-2.176	-0.7139	-1.4621	0.0321	YES
#	417	O=C(O)c1c(cccc1Sc2nc(OC)cc(n2)OC)Cl	5.0037	-0.512	-0.1375	-0.3745	0.0739	YES
+	418	O=S(=O)(Nc1c(cccc1Cl)Cl)c2nc3cc(F)nc(OCC)n3(n2)	0.2346	-1.699	-0.8645	-0.8345	1.1228	YES
#	419	O=[N+]([O-])c1cc(cc(c1(NC(C)CC))[N+](=O)[O-])C(C)(C)C	-1.7221	-1	-1.1627	0.1627	0.0605	YES
-	420	O=C(OCC)CSc1nc(nn1(C(=O)N(C)C))C(C)(C)C	4.3072	-1.491	-0.2437	-1.2473	0.0532	YES
#	421	O=C(Nc2ccccc2(c1ccc(cc1)Cl))c3cccnc3Cl	-3.39	-1.531	-1.417	-0.114	1.0932	YES
-	422	O=P(OC=C(Cl)Cl)(OC)OC	-2.9785	-1.176	-1.3542	0.1782	1.035	YES
+	423	O=S(=O)(Oc1ccc2OC(OCC)C(c2(c1))(C)C)C	-1.1867	-2.279	-1.0811	-1.1979	0.055	YES
+	424	O=C(Oc1cccc(c1)NC(=O)OCC)Nc2ccccc2	-5.9359	-0.716	-1.805	1.089	0.0613	YES
*	425	O=C(Nc1nc(OC)cc(n1)OC)NS(=O)(=O)c3c(nc2ccccn23)S(=O)(=O)CC	-0.6022	-2.569	-0.992	-1.577	1.1143	YES
+	426	n1c(nc(nc1NC(C)C)Cl)NCC	0.0281	-0.505	-0.8959	0.3909	0.0521	YES
#	427	O=C1N(N=C(N1C(F)F)C)c2cc(NS(=O)(=O)C)c(cc2Cl)Cl	-0.2617	-1.299	-0.9401	-0.3589	1.0974	YES
+	428	O=C(OC)c2c(nc(c(C1=NCCS1)c2CC(C)C)C(F)(F)F)C(F)F	8.1763	-0.82	0.3461	-1.1661	1.1002	YES
-	429	O=S(=O)(NCCSP(OC(C)C)(OC(C)C)=S)c1ccccc1	6.1428	-2	0.0362	-2.0362	1.0635	YES
+	430	N#Cc1c(c(C#N)c(c(c1Cl)Cl)Cl)Cl	5.8774	-0.176	-0.0043	-0.1717	0.089	YES
-	431	O=C(O)C(F)(F)C(F)(F)C(F)(F)C(F)(F)C(F)(F)C(F)(F)C(F)(F)F	2.9357	-1.699	-0.4527	-1.2463	0.1426	YES
-	432	O=C(OCCCCC)COc1cc(c(F)cc1Cl)N2C(=O)C3=C(C2(=O))CCCC3	-5.1418	-2.822	-1.684	-1.138	1.0824	YES
*	433	O=C(Nc1cccc(OC(C)C)c1)c2ccccc2C(F)(F)F	-1.5149	-1.643	-1.1311	-0.5119	0.0764	YES
+	434	N#Cc1nn(c(N)c1S(=O)C(F)(F)F)c2c(cc(cc2Cl)C(F)(F)F)Cl	10.1999	0.481	0.6546	-0.1736	1.144	YES
+	435	O=C(ON=C(C(=O)N(C)C)SC)NC	2.1935	-0.322	-0.5658	0.2438	1.031	YES
-	436	O=C(O)COc1nc(c(cc1Cl)Cl)Cl	-1.8649	-0.699	-1.1845	0.4855	0.052	YES
#	437	O=C(OC)CSc3cc(N=C1N2N(C(=O)S1)CCCC2)c(F)cc3Cl	9.2859	-0.792	0.5153	-1.3073	1.0932	YES
*	438	N#CC(OC(=O)C1C(C)(C)C1(C)(C))c3cccc(Oc2ccccc2)c3	3.6053	-1.176	-0.3507	-0.8253	0.0905	YES
-	439	O=C(Nc1ccccc1)C2=C(OCCS2)C	0.7032	-0.74	-0.793	0.053	2.0391	No
#	441	O=C2C(=C(O)CC(c1c(cc(cc1C)C)C)C2)C(=NOCC)CC	-0.0769	-1.312	-0.9119	-0.4001	1.0523	YES
+	442	OCC(CO)(CCBr)CCBr	-1.6919	-2.301	-1.1581	-1.1429	5.0089	No
-	443	O=C(Nc3ccc(Oc2ccc1c(OC(OC)(C)CC1(C)C)c2)cc3)N(OC)C	-6.206	-0.782	-1.8462	1.0642	0.0856	YES
#	444	N#Cc2c(c1ccc(cc1)Cl)n(c(c2Br)C(F)(F)F)COCC	3.1073	-1.382	-0.4266	-0.9554	3.1031	No
-	445	Oc1ccc(cc1)C(c2ccc(O)cc2)(C)C	-1.0072	-1.398	-1.0537	-0.3443	0.0541	YES
*	446	O=C1C(=NN=C(N1(N))SC)C(C)(C)C	3.8651	-0.097	-0.311	0.214	1.0431	YES
+	447	O=C1N=C(N(C(=O)N1C2CCCCC2)C)N(C)C	-2.309	-1.908	-1.2522	-0.6558	0.0479	YES
#	449	O=C1OC(C=C)(C(=O)N1c2cc(cc(c2)Cl)Cl)C	-3.1265	-0.643	-1.3768	0.7338	0.067	YES
*	450	O=C(N)P(=O)(O)OCC	-1.6962	-1	-1.1588	0.1588	0.0274	YES
*	451	O=C(N(c1c(csc1C)C)C(C)COC)CCl	6.3587	-1.525	0.0691	-1.5941	0.0341	YES
#	452	O=C(OCCCCCC(C)C)COc1ccc(cc1C)Cl	0.1806	-0.699	-0.8727	0.1737	0.04	YES
*	453	O=C(N(c1c(cccc1CC)C)C(C)COC)CCl	-0.7677	-1.176	-1.0172	-0.1588	0.0388	YES
-	454	N#CCNC(=O)c1cnccc1C(F)(F)F	1.5971	-1.083	-0.6568	-0.4262	0.0702	YES
-	455	O=C(O)C2CC2(C(=O)Nc1ccc(cc1Cl)Cl)	-3.0784	-1.737	-1.3695	-0.3675	0.0567	YES
#	456	O=C(N(c1c(cccc1CC)CC)COCCCC)CCl	-0.2864	-1.243	-0.9439	-0.2991	0.041	YES
+	457	O=C(OCCCC)C(Oc2ccc(Oc1ncc(cc1)C(F)(F)F)cc2)C	-1.6018	0.301	-1.1444	1.4454	0.0882	YES
+	458	O=C(O)COc1nc(F)c(c(N)c1Cl)Cl	-2.3272	-1.903	-1.2549	-0.6481	0.0581	YES
+	459	O=C(Nc1ccccc1)Nc2cnns2	-1.1472	-1.538	-1.0751	-0.4629	2.049	No
#	460	O=C1N=C(N(N1)C(C)C)Cl	-3.1142	-2.221	-1.3749	-0.8461	0.0348	YES
*	461	O=C(OC)c1ccc(cc1S(=O)(=O)NC(=O)Nc2nc(nc(n2)C)OC)I	-2.1035	-1.826	-1.2208	-0.6052	2.0905	No
-	462	n1cnn(c1)CC2(OCC(C2)Br)(c3ccc(cc3Cl)Cl)	-1.0503	-1.139	-1.0603	-0.0787	4.0832	No
#	463	n1c(nc(nc1NCC)Cl)NCC	-0.3831	-1.1	-0.9586	-0.1414	0.0511	YES
-	464	O(CC)P(OCC)(OC(C(Cl)(Cl)Cl)Cl)=S	1.3372	0.197	-0.6964	0.8934	0.0666	YES
*	465	OC(C(=Cc1ccc(cc1Cl)Cl)n2ncnc2)C(C)(C)C	1.0498	0.149	-0.7402	0.8892	0.0784	YES
-	466	OC(c1ccc(cc1)Cl)(c2ccc(cc2)Cl)C(Cl)(Cl)Cl	-0.8263	-1.982	-1.0262	-0.9558	0.095	YES
*	467	O=C(Nc1nc(OC)cc(n1)OC)NS(=O)(=O)c2ncccc2S(=O)(=O)CC	-2.1443	-2.009	-1.2271	-0.7819	1.0887	YES
+	468	O=C(N(CCC)CCC)SCC	6.4069	-0.477	0.0764	-0.5534	0.0197	YES
+	469	N#CC(Nc1nc(nc(n1)Cl)NCC)(C)C	2.1664	2.301	-0.57	2.871	0.0696	YES
#	470	O=C(OC(C)CCCCCC)c1nc(c(c(N)c1Cl)Cl)Cl	0.6147	-1.863	-0.8065	-1.0565	0.0648	YES
*	471	O=C1N(N=C2N1CCCC2)c3cc(OCC#C)c(cc3Cl)Cl	0.7363	-1.384	-0.788	-0.596	1.0922	YES
+	472	O=C(OCCC)c1ncc(cc1)C(=O)OCCC	-4.2762	-2.699	-1.552	-1.147	0.0357	YES
*	473	O(c1ccc2NC(C=C(c2(c1))C)(C)C)CC	-1.571	-1.301	-1.1397	-0.1613	0.0471	YES
#	474	O=[N+]([O-])c2cc(c(c(c2(Nc1ncc(cc1Cl)C(F)(F)F))[N+](=O)[O-])Cl)C(F)(F)F	-0.0198	-0.58	-0.9032	0.3232	0.1463	YES
*	475	O=[N+]([O-])c2ccc(Oc1ccc(cc1Cl)C(F)(F)F)cc2(OCC)	0.0215	-1.146	-0.8969	-0.2491	0.0949	YES
#	476	OC2(C(=Cc1ccc(cc1)Cl)CCC2(C)(C))(Cn3ncnc3)	-2.653	-0.301	-1.3046	1.0036	3.0772	No
+	477	N#Cc1c[nH]cc1c3cccc2OC(F)(F)Oc23	3.4119	-1.806	-0.3801	-1.4259	2.0797	No
#	478	O=C(OC)c1cccc(c1S(=O)(=O)NC(=O)Nc2nc(nc(n2)N(C)C)OCC(F)(F)F)C	-1.4716	-0.792	-1.1245	0.3325	0.1244	YES
+	479	O=C2N(c1ccccc1)CSC(=NC(C)(C)C)N2C(C)C	4.2981	-1.114	-0.2451	-0.8689	0.0581	YES
#	480	O=C(OC)N(C(=O)N2N=C3c1ccc(cc1CC3(OC2)(C(=O)OC))Cl)c4ccc(OC(F)(F)F)cc4	-10.2808	-0.23	-2.4673	2.2373	0.1325	YES
-	481	O=C(NN(C(=O)c1cc(cc(c1)C)C)C(C)(C)C)c2ccc(cc2)CC	-1.0375	-1.117	-1.0584	-0.0586	1.0713	YES
*	482	O=[N+]([O-])NC(=NC)NCC1COCC1	-0.6433	-1.531	-0.9983	-0.5327	0.0366	YES
#	483	N#Cc1c(cccc1Cl)Cl	3.8196	-0.699	-0.318	-0.381	0.0476	YES
+	484	O=C(N)c1c(cccc1Cl)Cl	-0.39	-1.146	-0.9597	-0.1863	0.0407	YES
-	485	O=C(OCc1c(F)c(F)c(c(F)c1(F))C)C2C(C=C(C(F)(F)F)Cl)C2(C)(C)	0.2354	-0.398	-0.8643	0.4663	0.1173	YES
-	486	O=C(OC)c1ccccc1S(=O)(=O)NC(=O)N(c2nc(nc(n2)C)OC)C	-0.9548	-0.845	-1.0457	0.2007	0.0903	YES
*	487	O=C(NC(=O)c1c(F)cccc1(F))Nc2ccc(OC(F)(F)C(F)OC(F)(F)F)c(c2)Cl	-4.8405	-0.641	-1.638	0.997	0.1443	YES
*	488	FC(F)(F)c3ccc(C=CC(=NNC1=NCC(C)(C)CN1)C=Cc2ccc(cc2)C(F)(F)F)cc3	2.1114	-0.398	-0.5784	0.1804	3.1413	No
*	489	OC(c1ccc(cc1Cl)Cl)(Cn2ncnc2)CCCC	0.5341	-0.398	-0.8188	0.4208	1.0734	YES
*	490	O=[N+]([O-])c1cc(c(N)c(c1N(CCC)CCC)[N+](=O)[O-])C(F)(F)F	-1.4307	-1.904	-1.1183	-0.7857	0.0867	YES
+	491	O=C(OC)c1ccccc1S(=O)(=O)NC(=O)Nc2nc(OC(F)F)cc(n2)OC(F)F	-1.8447	-1.176	-1.1814	0.0054	0.1155	YES
#	492	O=C2c1ccccc1SC(O)=C2C6c3ccccc3CC(c4ccc(cc4)c5ccc(cc5)Br)C6	5.7981	2.398	-0.0164	2.4144	14.1032	No
+	493	O=C(O)COc1ccc(cc1)Cl	-3.7	-2.121	-1.4642	-0.6568	0.0326	YES
#	494	N#CN=C2N(Cc1cnc(cc1)Cl)CCS2	4.6584	-0.863	-0.1901	-0.6729	1.0699	YES
#	495	N#CN=C(N(C)Cc1cnc(cc1)Cl)C	-0.0721	-1.093	-0.9112	-0.1818	0.0629	YES
+	496	N#CC(OC(=O)C1C(C=C(Br)Br)C1(C)(C))c3cccc(Oc2ccccc2)c3	2.7308	0	-0.484	0.484	6.0899	No
-	497	O=C(ON=C(C)SC)NC	3.8789	-0.398	-0.309	-0.089	1.0212	YES
#	498	n1cnn(c1)CC2(OCC(O2)CCC)c3ccc(cc3Cl)Cl	3.0385	-1.226	-0.437	-0.789	1.0831	YES
-	499	O=C1N=C(NC(=N1)NC(C)C)NCC	-3.9072	-0.799	-1.4958	0.6968	0.0444	YES
*	500	O=C(N(CC)CC)C(Oc1cccc2ccccc12)C	0.4823	-1.398	-0.8267	-0.5713	0.0496	YES
*	501	O=C(OC)c1c(nn(c1S(=O)(=O)NC(=O)Nc2nc(OC)cc(n2)OC)C)Cl	-2.9084	-2.064	-1.3435	-0.7205	0.1009	YES
+	502	N#Cc3ccccc3(Oc2ncnc(Oc1ccccc1C(=COC)C(=O)OC)c2)	-3.3009	-1.31	-1.4034	0.0934	0.1066	YES
-	503	Fc1ccc(cc1)[Si](c2ccc(F)cc2)(C)Cn3ncnc3	-0.4528	-0.954	-0.9692	0.0152	5.0827	No
-	504	O=C(c1ccc(cc1[N+](=O)[O-])S(=O)(=O)C)C2C(=O)CCCC2(=O)	-1.2785	1.046	-1.0951	2.1411	0.0637	YES
#	505	O=C(O)CCCOc1ccc(cc1Cl)Cl	-1.3655	-0.619	-1.1084	0.4894	0.0413	YES
#	506	O(c1cc(c(OC)cc1Cl)Cl)C	-0.8851	-1.398	-1.0351	-0.3629	0.042	YES
-	507	O=C(OC(C)(C)C)c1ccc(cc1)CON=Cc3c(nn(c3(Oc2ccccc2))C)C	-2.886	-0.114	-1.3401	1.2261	1.1012	YES
#	508	O=C(N(c1c(cccc1CC)C)COCC)CCl	-1.1788	-2.207	-1.0799	-1.1271	0.0378	YES
+	509	O=C(NC(=O)c1c(F)cccc1(F))Nc2ccc(cc2)CON=C(c3ccc(cc3)Cl)C4CC4	-6.0445	-2.301	-1.8216	-0.4794	4.1321	No
#	510	O=C(OCCOCCCC)COc1ccc(cc1Cl)Cl	-2.7957	-1.342	-1.3264	-0.0156	0.0444	YES
+	511	n1c(OP(OCC)(OCC)=S)cc(nc1C(C)C)C	4.336	-2.225	-0.2393	-1.9857	1.0513	YES
-	512	O=[N+]([O-])c1ccc(OP(OC)(OC)=S)cc1	-0.3192	0.921	-0.9489	1.8699	1.0503	YES
*	513	O=C(OC1COC1)c2ccccc2S(=O)(=O)NC(=O)Nc3nc(cc(n3)C)C	-2.0529	-1.185	-1.2131	0.0281	3.0855	No
#	514	N#Cc2ccc(Oc1ccc(OC(C(=O)OCCCC)C)cc1)c(F)c2	-0.2715	-1.782	-0.9416	-0.8404	0.082	YES
*	515	O=C1N(CCS1)P(=O)(OCC)SC(C)CC	12.603	1.097	1.0209	0.0761	0.0476	YES
*	516	O=[N+]([O-])NC(=NC)NCc1cnc(Cl)s1	-0.1331	-1.446	-0.9205	-0.5255	2.0561	No
*	517	O=C(OCN1C(=O)N(CC#C)CC1(=O))C2C(C=C(C)C)C2(C)(C)	-0.7871	-0.771	-1.0202	0.2492	0.0612	YES
*	518	OC(C(=Cc1ccc(cc1)Cl)n2ncnc2)C(C)(C)C	-0.6898	-1	-1.0054	0.0054	0.0719	YES
-	519	O=[N+]([O-])c1c(c(c(c(c1Cl)Cl)Cl)Cl)Cl	0.1232	-2	-0.8814	-1.1186	0.0768	YES
*	520	O=C(NC(=O)c1c(F)cccc1(F))Nc2cc(c(F)c(c2(F))Cl)Cl	-3.6971	-0.903	-1.4638	0.5608	0.1167	YES
-	521	n1c(nc(nc1N)NC2CC2)N	-1.1278	-0.477	-1.0721	0.5951	0.0505	YES
-	522	O=C(Nc1nc(nc(n1)C)OC)NS(=O)(=O)c2ccccc2(OCCCl)	-4.061	-1	-1.5192	0.5192	0.0881	YES
+	523	O=C(OCC)C(Oc3ccc(Oc1nc2ccc(cc2(o1))Cl)cc3)C	-2.0623	0	-1.2146	1.2146	1.0953	YES
-	524	O=C5OC(CC)CCCC(OC1OC(C)C(N(C)C)CC1)C(C(=O)C6CC4C(CCC3CC(OC2CC(C)C(OC)C(OC)C2(OC))CC34)C6(C5))C	-5.4757	-1.53	-1.7349	0.2049	15.084	No
#	525	O=C1NC(=O)SC1Cc4ccc(OCC3(Oc2c(c(c(O)c(c2CC3)C)C)C)(C))cc4	3.8989	-3.398	-0.3059	-3.0921	0.0981	YES
-	526	O=C(NC1c2cc(ccc2(OC(C)(C)C1(O)))C(=O)C)c3ccc(F)cc3	-2.3126	-3.301	-1.2527	-2.0483	0.0891	YES
+	527	O=C(Oc1cccc(c1)NC(=O)OC)Nc2cccc(c2)C	-6.5076	-0.544	-1.8922	1.3482	0.0653	YES
#	528	O=C1C(=C(O)CC(C1)CC(C)SCC)C(=NOCC=CCl)CC	6.1964	-0.362	0.0443	-0.4063	1.044	YES
*	529	O=C(OC)c1ccccc1CS(=O)(=O)NC(=O)Nc2nc(OC)cc(n2)OC	-2.7675	-1.968	-1.3221	-0.6459	0.0848	YES
*	530	O=C(Nc1nc(OC)cc(n1)OC)NS(=O)(=O)c2ncccc2(C(=O)N(C)C)	-5.0384	-1.176	-1.6682	0.4922	0.0903	YES
#	531	O=C(N(C(=O)C)CCN(C(=O)C)C(=O)C)C	-4.6298	-1.398	-1.6059	0.2079	0.0291	YES
*	532	N#Cc1c([nH]c(c1Br)C(F)(F)F)c2ccc(cc2)Cl	3.4021	-0.716	-0.3816	-0.3344	4.0903	No
+	533	O=C(OCC=CCOC(=O)CBr)CBr	-5.6109	-0.653	-1.7555	1.1025	5.012	No
+	534	O=S1C(=NOCC1)c3cc2ccccc2s3	5.8106	-0.097	-0.0145	-0.0825	3.0575	No
*	535	O=C(O)C3N2C(=O)C(NC(=O)C(C(C)C)SC(=O)C)Cc1ccccc1C2CCC3	1.8518	-3.204	-0.6179	-2.5861	1.0679	YES
+	536	O=C(O)C(Cl)(Cl)Cl	-1.9097	-2.55	-1.1913	-1.3587	0.0303	YES
#	537	O=C(O)C=C(C=CC=C(C=CC1=C(C)CCCC1(C)C)C)C	1.1705	-1.699	-0.7218	-0.9772	1.0292	YES
#	538	O(c1cc(ccc1(N))c2ccc(N)c(OC)c2)C	-3.3735	-1.748	-1.4144	-0.3336	0.0638	YES
#	540	O=C(OC)c1c(c(c(C(=O)OC)c(c1Cl)Cl)Cl)Cl	-3.7065	-3.398	-1.4652	-1.9328	0.0672	YES
*	541	Nc1ccc(cc1)Cc2ccc(N)cc2	-1.262	-1	-1.0926	0.0926	0.0514	YES
*	542	O(c1ccc(N)cc1)c2ccc(N)cc2	-1.5874	-1.176	-1.1422	-0.0338	0.0554	YES
#	543	O=C1C2(C3(C4(C1(C5(C2(C3(C(C45Cl)(Cl)Cl)Cl)Cl)Cl)Cl)Cl)Cl)Cl	-0.1323	-0.097	-0.9204	0.8234	8.1296	No
#	544	Oc1c(cc(cc1Cl)Cl)Cl	0.4024	-2.857	-0.8389	-2.0181	0.0462	YES
+	545	Oc1ccc2c(c1)CCC3C2CCC4(C)(C(O)CCC34)	-3.5448	-0.5	-1.4406	0.9406	2.0641	No
*	546	Oc1ccc(cc1(OC))CC=C	-2.9973	-2.477	-1.3571	-1.1199	0.0289	YES
+	547	OCCO	-2.1637	-2.796	-1.23	-1.566	0.002	YES
*	548	OCCOCCOCCCC	-3.4821	-3	-1.431	-1.569	0.0075	YES
*	549	O=C(O)c1cc(O)c(O)c(O)c1	-5.4008	-2	-1.7235	-0.2765	0.0313	YES
-	550	O=[N+]([O-])c1cc(c(O)c(c1)C)[N+](=O)[O-]	-3.4948	-2.602	-1.4329	-1.1691	0.0473	YES
*	551	O=P(OCCCC)(OCCCC)OCCCC	0.1893	-2.398	-0.8714	-1.5266	1.0249	YES
+	552	O=S(=O)(O)C(F)(F)C(F)(F)C(F)(F)C(F)(F)F	1.1365	-2.778	-0.727	-2.051	0.0943	YES
+	553	CCCCCCCCCC[N+](C)(C)CCCCCCCCCC	5.9187	-1.783	0.002	-1.785	0.0272	YES
*	554	n1c(nc(nc1NCl)NCl)NCl	-1.1102	-1.477	-1.0694	-0.4076	3.0532	No
-	555	OCCN1CN(CN(C1)CCO)CCO	-3.0434	-1.699	-1.3641	-0.3349	0.0299	YES
*	556	O=C(Nc1ccc(cc1)Cl)N(C)C	-3.6126	-1.574	-1.4509	-0.1231	0.0426	YES
+	557	Oc1cc(c(c(c1)C)Cl)C	-1.1826	-3.097	-1.0805	-2.0165	0.0375	YES
+	558	O=C1C(=C(Cl)SN1CCCCCCCC)Cl	6.2034	-1.512	0.0454	-1.5574	0.0422	YES
*	559	O=C(O)CSc1nc(cc(n1)Cl)Nc2cccc(c2C)C	5.8198	0.222	-0.0131	0.2351	0.0734	YES
*	560	Nc1ccccc1Cl	-0.0285	-1.602	-0.9046	-0.6974	0.0245	YES
-	561	Nc1cccc(c1)Cl	-1.8711	-1	-1.1854	0.1854	0.0293	YES
+	562	O=C2C1=C(CCC1)SN2C	3.7561	-0.663	-0.3277	-0.3353	1.0251	YES
-	563	O=[N+]([O-])C(CN1CCOCC1)CC	-1.1898	-1.699	-1.0816	-0.6174	0.0271	YES
-	564	O=C(OCCCCCCCC)C	-0.1748	-3	-0.9269	-2.0731	0.0118	YES
*	565	C(C(CCl)Cl)Cl	0.0317	1.229	-0.8954	2.1244	0.025	YES
+	566	N#CC(Br)Br	2.4574	-1.653	-0.5256	-1.1274	5.0167	No
#	567	N#CC(Cl)Cl	2.8911	-1.813	-0.4595	-1.3535	0.0315	YES
#	568	O=C(O)C(Cl)Cl	-1.5817	-2.538	-1.1413	-1.3967	0.0196	YES
#	569	O2CCN(CN1CCOCC1)CC2	2.7582	-1.176	-0.4798	-0.6962	0.0299	YES
+	570	O=C1C(O)=C(O)OC1C(O)CO	-2.73	-3.398	-1.3163	-2.0817	0.0161	YES
#	571	OC1CC(C)CCC1(C(C)C)	3.7071	-2.875	-0.3351	-2.5399	0.0148	YES
-	572	O=C(OCC)c1ccccc1C3=C4C=C(C(=NCC)C=C4(Oc2cc(NCC)c(cc23)C))C	-3.4356	-2	-1.4239	-0.5761	5.0938	No
+	573	O=C3c5ccc1OC(C(=C)C)Cc1c5(OC4COc2cc(OC)c(OC)cc2C34)	-8.9494	-1.778	-2.2644	0.4864	9.0754	No
#	618	O=C(O)c1ncccc1	-2.015	-3.585	-1.2074	-2.3776	0.0224	YES
*	629	N(=Nc1ccc(c(c1)Cl)Cl)c2ccc(c(c2)Cl)Cl	-2.0363	-0.477	-1.2106	0.7336	0.0946	YES
-	640	O=C3C=C2CCC1C4CCC(=O)C4(C)(CCC1C2(C)CC3)	0.8254	-1.699	-0.7744	-0.9246	3.052	No
+	647	N(C)(C)CCCCl	0.1374	-2	-0.8793	-1.1207	0.0143	YES
+	656	O=C(CO)C(O)C(O)C(O)COC1OC(CO)C(O)C(O)C1(O)	-7.9634	-3.886	-2.1141	-1.7719	0.0288	YES
*	697	C(CSCCCl)Cl	5.9523	0.523	0.0071	0.5159	0.0213	YES
*	698	OC1OCC(O)C(O)C1(O)	-2.1778	-3.585	-1.2322	-2.3528	0.0153	YES
#	757	N(=C(N)Nc1ccccc1)c2ccccc2	-2.6552	-2.258	-1.305	-0.953	0.0552	YES
*	775	O=C(Nc1ccccc1)Nc2ccnc(c2)Cl	-5.3615	-2.602	-1.7175	-0.8845	0.0632	YES
*	792	O=C(OCC)N	-2.5902	-2.72	-1.295	-1.425	0.008	YES
-	796	C(=C(C)CSC)C	6.237	-2.398	0.0505	-2.4485	0.0115	YES
-	797	O(C)CCC(CCCC)S	6.2382	1.222	0.0507	1.1713	0.0126	YES
*	798	O=C(C)CSCc1occc1	7.9609	-0.477	0.3133	-0.7903	0.0311	YES
-	799	CCSC(C)SCC	12.9334	0.699	1.0712	-0.3722	0.0145	YES
+	800	C1SSCSS1	22.8765	0.699	2.5869	-1.8879	0.021	YES
#	801	C1SCSS1	17.8162	0.699	1.8155	-1.1165	0.0182	YES
+	802	O=C(N)Cc2cccc1ccccc12	0.4141	-1	-0.8371	-0.1629	0.039	YES
-	803	O=C(O)Cc2cccc1ccccc12	0.1355	-1	-0.8796	-0.1204	0.0355	YES
+	804	c1ccc(cc1)C(C)S	4.5332	1.222	-0.2092	1.4312	0.025	YES
-	805	OCCSC	4.8689	-2.398	-0.158	-2.24	0.0071	YES
-	806	CSCSSC	16.6642	0.638	1.6399	-1.0019	0.0139	YES
*	807	n1cccc(c1C)C	2.4706	-1.568	-0.5236	-1.0444	0.0201	YES
*	808	CC1SC(C)SC(C)S1	20.4616	0.699	2.2188	-1.5198	0.0245	YES
#	809	n1c(cc(cc1C)C)C	2.7602	-1.568	-0.4795	-1.0885	0.0232	YES
*	810	CSCSCSC	17.5431	0.699	1.7739	-1.0749	0.0165	YES
#	811	n1ccc(cc1C)C	2.4706	-1.568	-0.5236	-1.0444	0.0201	YES
-	813	o1c(cc(c1C)SC)C	9.1878	-0.127	0.5003	-0.6273	0.0308	YES
-	814	c1cc(c(c(c1)C)S)C	5.9177	0.366	0.0018	0.3642	0.0303	YES
*	815	O=C(c1ccc([nH]1)C)C	-1.962	-1.681	-1.1993	-0.4817	1.0206	YES
-	817	O=C(c1ccc[nH]1)C	-2.1553	-1.681	-1.2287	-0.4523	1.0172	YES
*	818	n1ccccc1CCCC	3.0735	-1.568	-0.4317	-1.1363	0.0202	YES
+	819	n1ccccc1CC	2.4785	-1.568	-0.5224	-1.0456	0.018	YES
*	820	o1cccc1CS	7.0946	-0.477	0.1812	-0.6582	0.0234	YES
+	821	n1ccccc1CCCCCC	3.6684	-1.568	-0.341	-1.227	0.0224	YES
+	822	Oc1ncccc1	-0.841	-1.568	-1.0284	-0.5396	0.0203	YES
+	823	n1ccccc1C(C)C	2.8897	-1.568	-0.4597	-1.1083	0.0191	YES
-	824	O(c1ccccc1S)C	5.8078	1.222	-0.0149	1.2369	0.025	YES
*	826	n1ccccc1C	2.181	-1.568	-0.5678	-1.0002	0.0169	YES
-	828	O=C(c1ccc[nH]1)CC	-1.8578	-1.681	-1.1834	-0.4976	1.0183	YES
*	829	O=C(C)CCCCCCCCC	1.6992	-1.699	-0.6412	-1.0578	0.0123	YES
+	830	O=C(CCC)C(CC)Sc1ccoc1C	12.9361	-0.575	1.0717	-1.6467	0.0362	YES
#	831	O=CCC(CCCC)SC	6.7717	-2.398	0.132	-2.53	0.0136	YES
*	832	n1ccc(c(c1)C)C	0.8513	-1.568	-0.7705	-0.7975	0.0237	YES
*	835	CC(C)C1SC(C(C)C)SS1	20.2655	0.699	2.1889	-1.4899	0.0248	YES
#	836	n1cc(cc(c1)C)C	0.8513	-1.568	-0.7705	-0.7975	0.0237	YES
#	838	O=C(C)C(C)SSCc1occc1	13.7557	-0.477	1.1966	-1.6736	0.0352	YES
*	841	n1cccc(c1)CCCC	1.4541	-1.568	-0.6786	-0.8894	0.0238	YES
*	842	OCC(C)C(C)S	4.8238	1.222	-0.1649	1.3869	0.0085	YES
+	843	OCC(C)C(CC)S	5.1213	1.222	-0.1196	1.3416	0.0096	YES
#	844	O=CC(C)C(CC)S	5.0997	1.222	-0.1229	1.3449	0.0105	YES
+	845	OC(C)C(C)S	4.5263	1.222	-0.2103	1.4323	0.0074	YES
+	846	O=C(OCCC(CCCC)S)C	5.9297	1.222	0.0037	1.2183	0.0155	YES
*	848	n1cccc(c1)C	0.5617	-1.568	-0.8146	-0.7534	0.0205	YES
*	849	O=C(C)C(C)SC	5.9929	-2.398	0.0133	-2.4113	0.0103	YES
*	850	n1cccc(c1)CCCCC	1.7516	-1.568	-0.6332	-0.9348	0.0249	YES
+	851	n1cccc(c1)CCC	1.1567	-1.568	-0.7239	-0.8441	0.0227	YES
+	852	O=C(C)CC(C)S	4.8022	1.222	-0.1682	1.3902	0.0094	YES
#	853	O=C(C)SC1=C(OCC1)C	5.2505	-0.146	-0.0999	-0.0461	1.0172	YES
#	854	O1C(=C(CC1)S)C	8.2553	-0.146	0.3582	-0.5042	0.0172	YES
#	855	O=C(c1ccncc1)C	-3.1091	-1.568	-1.3741	-0.1939	0.0248	YES
+	856	Oc1ccc(N)cc1	-1.8233	-0.716	-1.1781	0.4621	0.0258	YES
#	857	n1ccc(cc1)CC	0.8592	-1.568	-0.7692	-0.7988	0.0216	YES
+	858	n1ccc(cc1)C(C)C	1.2703	-1.568	-0.7066	-0.8614	0.0227	YES
-	860	n1ccc(cc1)C	0.5617	-1.568	-0.8146	-0.7534	0.0205	YES
#	861	O=C(C)CC(C)SC	6.2904	-2.398	0.0586	-2.4566	0.0114	YES
#	862	o1c(ccc1CS)C	8.8982	-0.477	0.4562	-0.9332	0.0277	YES
#	863	O=C(CC)CC(C)CC	0.9204	-1.914	-0.7599	-1.1541	0.009	YES
*	864	Oc1cccc2cccnc12	-0.6317	-1.99	-0.9965	-0.9935	0.0367	YES
-	865	C=CCSSCCC	11.2037	0.638	0.8076	-0.1696	0.0132	YES
+	866	O=C(CCC)SCC=C	5.7629	-0.822	-0.0218	-0.8002	0.013	YES
#	867	CCCCCSSC	11.915	0.638	0.916	-0.278	0.0128	YES
#	868	c1ccc(cc1)CSC	5.2868	0.366	-0.0943	0.4603	0.0257	YES
+	869	CCC(S)SC(CC)S	18.468	0.155	1.9149	-1.7599	0.0186	YES
-	873	CCCCSSCC	11.915	0.638	0.916	-0.278	0.0128	YES
+	874	O=C(Oc1cccc2ccccc12)NC	-1.0853	0	-1.0657	1.0657	0.0441	YES
-	875	O=C(Oc2cccc1c2(OC(C)(C)C1))N(C)SN(CCCC)CCCC	1.9986	-0.301	-0.5956	0.2946	0.0634	YES
+	876	C1CCC(C1)S	7.7014	1.222	0.2737	0.9483	0.0121	YES
*	879	C=CCSCC=C	5.4321	-2.398	-0.0722	-2.3258	0.0108	YES
-	881	CCSSCC	11.32	0.638	0.8253	-0.1873	0.0106	YES
*	882	O=C(NC(=O)c1c(F)cccc1(F))Nc2ccc(cc2)Cl	-3.8063	-1.041	-1.4804	0.4394	0.0853	YES
+	883	O=C(OCCC(C)C)CC(C(=O)OCCC(C)C)S	2.936	1.222	-0.4527	1.6747	0.0229	YES
-	884	C(S)S	10.9019	0.155	0.7616	-0.6066	0.0086	YES
*	885	CSC	5.6647	-2.398	-0.0367	-2.3613	0.0056	YES
#	886	CC(S)S	11.1994	0.155	0.8069	-0.6519	0.0097	YES
-	887	CCS	4.474	1.222	-0.2182	1.4402	0.0047	YES
+	888	O=C(OCC)CCSCc1occc1	6.9795	-0.762	0.1637	-0.9257	0.0338	YES
+	889	O=C(OCC)CC(C)S	3.5233	1.222	-0.3632	1.5852	0.011	YES
#	892	CCCSSCC	11.6175	0.638	0.8707	-0.2327	0.0117	YES
#	893	O=C(OCC)CCCCSC	4.8719	-2.398	-0.1576	-2.2404	0.0139	YES
+	895	CCCCCC(C)S	6.3985	1.222	0.0751	1.1469	0.0103	YES
#	896	CCCCCCCS	5.9615	1.222	0.0085	1.2135	0.0101	YES
#	897	O=C(OCCCCCC)CC(C)S	4.7132	1.222	-0.1818	1.4038	0.0154	YES
#	898	Oc1ccc(cc1(O))CCO	-3.4524	-1.699	-1.4265	-0.2725	0.0276	YES
*	899	CC(C)CCSSC	12.0286	0.638	0.9333	-0.2953	0.0127	YES
#	902	O=C(OC)CSC	3.682	-2.398	-0.339	-2.059	0.0096	YES
-	904	O=C(OC)CC(C)SC	4.714	-2.398	-0.1817	-2.2163	0.012	YES
#	905	o1c(ccc1CSSC)C	13.9327	-0.477	1.2236	-1.7006	0.0314	YES
+	907	CCSSC	11.0225	0.638	0.78	-0.142	0.0095	YES
*	909	c1ccc(cc1)SC	5.3127	0.366	-0.0904	0.4564	0.0249	YES
#	910	O=C(OC)CC(C)S	3.2258	1.222	-0.4085	1.6305	0.01	YES
#	911	CSCS	10.1157	1.222	0.6417	0.5803	0.009	YES
+	914	O=C(OCCC)C(C)S	3.5233	1.222	-0.3632	1.5852	0.011	YES
-	915	O=C(O)C(N)CSCC=C	3.4253	-2.398	-0.3781	-2.0199	0.0181	YES
+	917	O=C(C=C(C)C)SC(C)C	6.2878	-0.822	0.0582	-0.8802	0.014	YES
-	918	O=C(c1occc1)SC	7.0545	-0.822	0.1751	-0.9971	0.0318	YES
#	1Roy	O=C(NCCc1ncccc1)C2CC(C)CCC2(C(C)C)	1.8142	1.761	-0.6237	2.3847	0.0452	YES
#	2Roy	O=C(Nc1ccc(OC)cc1)C2CC(C)CCC2(C(C)C)	-1.3169	0.462	-1.101	1.563	0.045	YES
*	3Roy	N#CCc1ccc(cc1)NC(=O)C2CC(C)CCC2C(C)C	3.2143	0.475	-0.4103	0.8853	0.0587	YES
+	4Roy	O=C(N)Cc1ccc(cc1)NC(=O)C2CC(C)CCC2(C(C)C)	-0.7862	0.5	-1.02	1.52	0.0533	YES
#	5Roy	N1C(C)SC(C)SC1C	14.9219	1.245	1.3744	-0.1294	0.022	YES
-	6Roy	OC(C=C)(C)CC=CC(=C)C	-0.9635	0.539	-1.0471	1.5861	0.0143	YES
-	7Roy	O=C(C=CC=Cc1ccc2OCOc2(c1))N3CCCCC3	-2.9579	1.756	-1.3511	3.1071	1.0569	YES
#	8Roy	O=C(CCCCCCC)SC	7.0692	1.42	0.1774	1.2426	0.0147	YES
*	9Roy	C(=C2CC1=C(CCC1C)C(C)CC2)(C)C	4.9418	-0.036	-0.1469	0.1109	1.0269	YES
-	10Roy	CCC(S)S	11.4968	2.187	0.8523	1.3347	0.0108	YES
*	11Roy	CC(S)SC	12.6875	3.256	1.0338	2.2222	0.0117	YES
*	12Roy	o1cccc1Cn2cccc2	4.3152	0.77	-0.2424	1.0124	1.0399	YES
-	13Roy	C=CCCCCCC	1.0967	0.407	-0.733	1.14	0.0082	YES
*	14Roy	OC1CC(C)CCC1(C(=C)C)	2.8621	0.609	-0.4639	1.0729	0.0164	YES
#	15Roy	N12(CCCC1SC(C)SC2C)	14.584	1.309	1.3229	-0.0139	0.0317	YES
*	16Roy	n1c(csc1C)C	9.8944	0.656	0.608	0.048	0.0165	YES
#	17Roy	n1c(c(CC)sc1CC)C	8.8047	0.793	0.4419	0.3511	1.021	YES
-	18Roy	n1c(c(CC)sc1CC)CCC	9.3997	0.865	0.5326	0.3324	1.0232	YES
#	19Roy	n1cc(CC)sc1CC	8.5151	0.752	0.3978	0.3542	1.0179	YES
#	20Roy	OC1CSC(O)CS1	11.8506	1.686	0.9062	0.7798	0.018	YES
-	21Roy	OC1(C)(CSC(O)(C)CS1)	10.0212	1.759	0.6273	1.1317	0.0266	YES
*	22Roy	o1c(cc(c1C)SSC)C	14.2481	1.542	1.2717	0.2703	0.0336	YES
-	23Roy	n1c(c(C)sc1C)CC	8.5072	0.752	0.3966	0.3554	1.0199	YES
-	24Roy	n1cc(C)sc1C	7.9201	0.656	0.3071	0.3489	1.0157	YES
#	25Roy	O=C(CC(C)C)C(C(C)C)Sc1ccoc1C	13.7584	1.83	1.197	0.633	0.0383	YES
+	26Roy	C(=CC(=CC)C)C=C(C)C	0.3427	0.491	-0.848	1.339	0.0135	YES
#	27Roy	n1c(cccc1C)C	2.4706	0.462	-0.5236	0.9856	0.0201	YES
+	28Roy	n1ccccc1CCCc2ccccc2	4.3039	0.727	-0.2442	0.9712	0.0395	YES
#	29Roy	CC1C2CC(CC1S)C2(C)(C)	11.4343	3.453	0.8427	2.6103	0.0262	YES
#	30Roy	O=C(c1cccn1CC)C	0.5869	0.739	-0.8108	1.5498	0.0218	YES
+	31Roy	O=C(c1cccn1C)C	0.2894	0.693	-0.8561	1.5491	0.0207	YES
+	32Roy	O=C(C1=NCCS1)C	5.3347	1.856	-0.087	1.943	1.0219	YES
*	33Roy	O=C(c1nc(cs1)CC)C	4.9972	0.793	-0.1385	0.9315	1.0236	YES
+	34Roy	O=C(c1nc(cs1)C)C	4.6997	0.752	-0.1838	0.9358	1.0226	YES
*	35Roy	O=C(c1ncc(C)s1)C	2.7254	0.752	-0.4848	1.2368	2.0218	No
+	36Roy	O=C(c1ncccc1)C	-1.2823	0.515	-1.0957	1.6107	0.0234	YES
-	37Roy	O=C(c1nccs1)C	4.4101	0.405	-0.228	0.633	1.0194	YES
-	38Roy	OC(C)C(C)CS	4.5005	3.302	-0.2142	3.5162	0.0082	YES
+	39Roy	n1ccsc1CCCC	10.4973	0.752	0.6999	0.0521	0.0166	YES
+	40Roy	n1ccsc1CC	9.9023	0.656	0.6092	0.0468	0.0144	YES
#	41Roy	c1cc(CCCCCC)sc1	6.9039	1.486	0.1522	1.3338	1.02	YES
#	42Roy	n1c(c(C)sc1CC(C)C)C	9.2159	0.831	0.5046	0.3264	1.0221	YES
-	43Roy	n1c(csc1CC(C)C)C	10.9006	0.793	0.7614	0.0316	0.0197	YES
-	44Roy	N1C(C)SC(CC(C)C)SC1C	15.9281	1.344	1.5277	-0.1837	0.0252	YES
+	45Roy	n1ccccc1CC(C)C	3.1872	0.563	-0.4144	0.9774	0.0202	YES
*	46Roy	n1c(c(C)sc1C(C)C)C	8.9184	0.793	0.4592	0.3338	1.021	YES
*	47Roy	OC(CCC)CC(C)S	5.4188	3.393	-0.0742	3.4672	0.0107	YES
+	48Roy	N1=C(C)SCC1	5.5973	1.75	-0.047	1.797	1.0157	YES
+	49Roy	c1csc(c1S)C	13.8141	2.652	1.2055	1.4465	0.0211	YES
-	50Roy	o1ccc(c1C)S	7.4101	1.359	0.2293	1.1297	0.0257	YES
*	51Roy	n1ccsc1C	9.6048	0.598	0.5639	0.0341	0.0133	YES
+	52Roy	c1cc(CCCCCCCC)sc1	7.4989	1.553	0.2429	1.3101	1.0222	YES
#	53Roy	O1CCC(CCC)SC1CCCCC	12.3572	3.034	0.9834	2.0506	0.0215	YES
-	54Roy	n1ccccc1CCCCC	3.371	0.606	-0.3864	0.9924	0.0213	YES
+	55Roy	c1cc(CCCCC)sc1	6.6064	1.448	0.1068	1.3412	1.019	YES
*	56Roy	O=C(c1nccs1)CC	4.7076	0.451	-0.1826	0.6336	1.0205	YES
+	57Roy	n1ccccc1CCC	2.776	0.515	-0.4771	0.9921	0.0191	YES
-	58Roy	n1ccsc1CCC	10.1998	0.707	0.6546	0.0524	0.0155	YES
*	59Roy	n1ccccc1CS	6.632	1.566	0.1107	1.4553	0.0204	YES
-	60Roy	c1cc(sc1)SSc2cccs2	24.151	2.9	2.7812	0.1188	2.0391	No
#	61Roy	c1cc(CS)sc1	11.3815	2.652	0.8347	1.8173	1.0192	YES
+	62Roy	O=C1CC(C)CCC1(C(=C)C)	2.8405	0.603	-0.4672	1.0702	0.0174	YES
-	63Roy	CC(C)CC1SC(CC(C)C)SS1	20.8605	3.073	2.2796	0.7934	0.027	YES
-	64Roy	CCC1SC(CC)SS1	19.4432	2.955	2.0635	0.8915	0.0227	YES
-	66Roy	CC1SSC(C)SS1	23.9085	2.965	2.7442	0.2208	0.0234	YES
*	67Roy	O=C(C)C(C)Sc1ccoc1C	12.0436	1.69	0.9356	0.7544	0.0329	YES
#	68Roy	O=C(C=Cc1ccc(OC)c(OC)c1)NCCc2ccc(OC)c(OC)c2	-5.5323	1.208	-1.7435	2.9515	0.0642	YES
+	69Roy	O=CCC(c1oc(cc1)C)C	1.974	1.412	-0.5993	2.0113	0.0325	YES
-	70Roy	O=C(OCCC(CCC)SC(=O)C)C	4.2859	1.518	-0.2469	1.7649	0.019	YES
+	71Roy	O=C(c1cnccc1)C	-3.1091	0.515	-1.3741	1.8891	0.0248	YES
+	72Roy	n1cccc(c1)CC	0.8592	0.462	-0.7692	1.2312	0.0216	YES
-	73Roy	n1cccc(c1)CC(C)C	1.5678	0.563	-0.6612	1.2242	0.0237	YES
*	74Roy	O=C(O)C(C)CS	3.1269	3.302	-0.4236	3.7256	0.0095	YES
+	75Roy	O=C(O)C(=O)CS	1.0977	3.302	-0.7329	4.0349	0.0111	YES
#	76Roy	O=CCC(CCC)S	4.986	3.343	-0.1402	3.4832	0.0105	YES
+	77Roy	c1cscc1S	12.0105	2.603	0.9306	1.6724	0.0168	YES
*	78Roy	CC1SCSS1	18.1137	2.84	1.8609	0.9791	0.0193	YES
+	79Roy	CCC(CC)S	5.8035	3.24	-0.0156	3.2556	0.0081	YES
+	80Roy	o1cccc1CSSc2ccoc2C	19.612	2.702	2.0893	0.6127	0.0545	YES
+	81Roy	O=CCC(C)Sc1ccoc1C	11.9299	1.69	0.9183	0.7717	0.033	YES
+	82Roy	O=C(NCCC)C(C)(C)COc1cccc2NS(=O)(=O)N=C(N)c12	-2.2108	1.249	-1.2372	2.4862	0.0694	YES
*	83Roy	C=C1CCC2(CC12)C(C)C	5.1156	-0.212	-0.1204	-0.0916	0.0209	YES
-	84Roy	n1c(c(C)sc1CC)C	8.5072	0.752	0.3966	0.3554	1.0199	YES
*	85Roy	N1=C(C)SC(C(C)C)SC1C	13.9717	1.309	1.2295	0.0795	1.0244	YES
+	86Roy	O=C(CCCC)C(CCC)Sc1ccoc1C	13.531	1.83	1.1623	0.6677	0.0384	YES
*	87Roy	n1cscc1CCCC	10.4973	0.752	0.6999	0.0521	0.0166	YES
*	88Roy	n1c(csc1C)CC	10.1919	0.707	0.6534	0.0536	0.0176	YES
-	89Roy	O1CCC(C)SC1CCC	11.1672	2.904	0.802	2.102	0.0172	YES
+	90Roy	O=C(c1nc(cs1)C)CC	4.9972	0.793	-0.1385	0.9315	1.0236	YES
+	91Roy	O=C(C)CC(C)SCc1occc1	8.9929	1.722	0.4706	1.2514	0.0335	YES
*	92Roy	N1C(CC(C)C)SC(CC(C)C)SC1CC(C)C	17.9404	1.493	1.8345	-0.3415	0.0317	YES
+	93Roy	O=C(c1c(nc(C)s1)C)C	2.5848	0.793	-0.5062	1.2992	2.0266	No
-	94Roy	n1cc(ccc1C)CC	2.7681	0.515	-0.4783	0.9933	0.0212	YES
-	95Roy	n1cc(CC)sc1C	8.2176	0.707	0.3524	0.3546	1.0168	YES
*	96Roy	n1cc(C)sc1CCCCC	9.1101	0.831	0.4885	0.3425	1.02	YES
+	97Roy	O=C(OC2(C)(CCCC(C)(C)C12(OC(C)CC1)))C	0.6173	0.69	-0.8061	1.4961	0.0361	YES
#	98Roy	OC2(C)(CCCC(C)(C)C12(OC(C)CC1))	2.0118	0.611	-0.5936	1.2046	0.0315	YES
*	99Roy	n1cccc2cc(ccc12)C	2.6532	1.814	-0.4958	2.3098	0.0361	YES
#	100Roy	C=CCSSSSC	20.7293	2.9	2.2596	0.6404	0.0166	YES
+	101Roy	C=CCSSC=CC	10.4924	2.8	0.6992	2.1008	0.0136	YES
-	102Roy	C=CCSSSCCC	16.264	2.891	1.5789	1.3121	0.016	YES
+	103Roy	C(CCS)CS	11.1477	2.239	0.7991	1.4399	0.0114	YES
*	104Roy	CC(C(C)S)S	11.908	2.24	0.9149	1.3251	0.0118	YES
#	105Roy	CCC(C)S	5.506	3.177	-0.0609	3.2379	0.0071	YES
#	106Roy	O=P(OCC)(SC(C)CC)SC(C)CC	14.9045	3.606	1.3717	2.2343	1.0308	YES
*	107Roy	C=C2C1CCC(C1)C2(C)C	3.7547	-0.212	-0.3279	0.1159	0.02	YES
*	108Roy	C([C@@H](C(=O)[O-])N)C(=O)[O-]•[Cu+2]	-2.4808	-0.556	-1.2784	0.7224	4.0225	No
+	109Roy	O=C(NC1CC(C)CCC1C(C)C)C2CC2	6.2012	0.182	0.0451	0.1369	0.0267	YES
#	110Roy	OCC1OC(O)C(O)C1(O)	-2.1778	-1.38	-1.2322	-0.1478	0.0153	YES
*	111Roy	C1(N(C)CN(C)CS1)(=S)	6.6834	2.034	0.1186	1.9154	0.0353	YES
#	112Roy	O=C(C=CC=CCCCCC)NCC(C)C	0.654	1.349	-0.8005	2.1495	0.0213	YES
-	113Roy	CCCCSSCCCC	12.5099	2.886	1.0067	1.8793	0.0149	YES
#	114Roy	O=C(O)C(Oc1ccc(cc1Cl)Cl)C	-1.555	0.827	-1.1372	1.9642	0.0438	YES
#	115Roy	C1CCC(CC1)SSC2CCCCC2	16.5365	2.997	1.6205	1.3765	0.0272	YES
-	116Roy	N1C(CC)SC(CC)SC1CC	15.8144	1.344	1.5104	-0.1664	0.0253	YES
-	117Roy	CSSSSC	20.8456	2.834	2.2773	0.5567	0.0141	YES
*	118Roy	O=C(OCC)CCc1occc1	1.0403	0.682	-0.7416	1.4236	0.0284	YES
*	119Roy	O=C(OCC)CCCSC(=O)C	3.2539	1.458	-0.4042	1.8622	0.0166	YES
#	120Roy	o1cccc1CSCC	8.8803	2.026	0.4534	1.5726	0.0265	YES
-	121Roy	O=C(CC)SCC	5.8792	1.251	-0.004	1.255	0.0104	YES
#	122Roy	N1=C(C)SC(CC)SC1C	13.5606	1.275	1.1668	0.1082	1.0233	YES
-	123Roy	O=[N+]([O-])c1ccc(OP(OC)(OC)=S)cc1C	0.9704	2.322	-0.7523	3.0743	1.0512	YES
#	124Roy	o1cccc1CSC(C)C	9.2915	2.067	0.5161	1.5509	0.0275	YES
+	125Roy	O=C(OCC(C)C)CCc1occc1	1.7489	0.749	-0.6336	1.3826	0.0306	YES
-	126Roy	O=C(OCCC(C)C)CCc1occc1	2.0464	0.779	-0.5883	1.3673	0.0316	YES
*	127Roy	O=C(O)CC(N)C(=O)O	-4.2895	-0.721	-1.5541	0.8331	0.015	YES
-	128Roy	C(CCN)CC(C(=O)O)N•OS(=O)(=O)O	-2.806	-0.337	-1.3279	0.9909	4.0296	No
*	129Roy	C1SSCSSS1	27.9368	2.974	3.3582	-0.3842	0.0238	YES
+	130Roy	OC2C=C(C)C(C=CC(=CC=CC(=CC=CC=C(C=CC=C(C=CC1=C(C)CC(O)CC1(C)C)C)C)C)C)C(C)(C)C2	3.4439	0.454	-0.3753	0.8293	1.0601	YES
-	131Roy	O=CCS	3.3591	3.103	-0.3882	3.4912	0.006	YES
-	132Roy	O=C(OC)CSCc1occc1	6.3845	1.508	0.073	1.435	0.0317	YES
*	133Roy	O=C(c1ccc2ccccc2(c1))C	-1.4395	0.712	-1.1196	1.8316	0.0426	YES
*	134Roy	O=C(OC)CCSCc1occc1	6.682	1.54	0.1183	1.4217	0.0328	YES
+	135Roy	O=C(OC)CC1CCC(=O)C1(CCCCC)	1.2697	0.355	-0.7067	1.0617	0.0222	YES
#	136Roy	o1c(ccc1CSC)C	8.8724	2.026	0.4522	1.5738	0.0285	YES
-	137Roy	O=C(O)CC(=O)N(c1c(cccc1C)C)C(C(=O)OC)C	-4.2105	-0.498	-1.542	1.044	0.0421	YES
*	138Roy	COC=C•C1=CC(=O)OC1=O	-5.2777	-0.062	-1.7047	1.6427	5.0128	No
-	139Roy	CCCCSSC	11.6175	2.769	0.8707	1.8983	0.0117	YES
+	140Roy	o1cccc1CSSSC	18.7034	2.536	1.9508	0.5852	0.031	YES
+	141Roy	C(=CSSSC)C	15.649	2.817	1.4852	1.3318	0.015	YES
+	142Roy	CCCSSSSC	21.4406	2.905	2.368	0.537	0.0162	YES
#	143Roy	O=C(OC)C(C)S	2.9283	3.302	-0.4538	3.7558	0.0089	YES
-	144Roy	O=C(C)CSSC	10.3187	2.769	0.6727	2.0963	0.0119	YES
+	146Roy	O=C(N)C(=O)N(c1c(cccc1C)C)Cn2nccc2	-0.4493	-0.081	-0.9687	0.8877	1.062	YES
#	147Roy	O=C(NC1CCCCC1(C))c2c(F)c(F)c(F)c(F)c2(F)	4.1646	0.747	-0.2654	1.0124	0.0934	YES
+	148Roy	O=C(NCC=C(C)CCC=C(C)C)C1CC1	3.2849	0.48	-0.3995	0.8795	0.024	YES
-	149Roy	O=C(c3c(O)cc(OC2OC(CO)C(O)C(O)C2(OC1OC(C)C(O)C(O)C1(O)))cc3(O))CCc4ccc(O)cc4	-5.9322	0.066	-1.8045	1.8705	0.1004	YES
#	150Roy	O=C(c3c(O)cc(OC2OC(CO)C(O)C(O)C2(OC1OC(C)C(O)C(O)C1(O)))cc3(O))CCc4ccc(OC)c(O)c4	-7.2191	0.088	-2.0006	2.0886	0.1041	YES
+	151Roy	C(CCCCS)CCCS	12.3377	2.403	0.9804	1.4226	0.0158	YES
*	152Roy	CCCCCS	5.3665	3.24	-0.0822	3.3222	0.0079	YES
-	153Roy	O=C(N(C(c1ccccc1)=C(C)C)CCOCC)CCl	-2.8051	1.568	-1.3278	2.8958	0.0409	YES
*	154Roy	C=C1CCC2CC1C2(C)(C)	5.1781	-0.212	-0.1109	-0.1011	0.0207	YES
+	155Roy	O=C(OCCC)c1cc(O)c(O)c(O)c1	-5.0303	0.196	-1.667	1.863	0.0337	YES
#	156Roy	O=C1c2cc(ccc2(N=C(OCCC)N1CCC))I	-0.9731	2.27	-1.0485	3.3185	2.0519	No
*	157Roy	O=C(C(C)C)SCSC	11.9321	1.394	0.9186	0.4754	0.0158	YES
+	158Roy	O=C(CC(C)C)SC(C)CC	7.2965	1.42	0.212	1.208	0.0146	YES
*	159Roy	O=C(C)SCC	5.5817	1.196	-0.0494	1.2454	0.0093	YES
+	160Roy	O=C(CC)SC	5.5817	1.196	-0.0494	1.2454	0.0093	YES
+	161Roy	O=C(C(C)C)SCC=C(C)C	6.5852	1.415	0.1036	1.3114	0.0151	YES
#	162Roy	O=C(CC(C)C)SCC=C(C)C	6.8827	1.449	0.1489	1.3001	0.0161	YES
-	163Roy	O=C(C=CCCC=CC=CC)NCC(C)C	-0.0573	0.976	-0.909	1.885	0.0217	YES
-	164Roy	N#CC(OC(=O)C(Nc1ccc(cc1Cl)C(F)(F)F)C(C)C)c3cccc(Oc2ccccc2)c3	2.0499	2.702	-0.5877	3.2897	0.1372	YES
-	165Roy	O1C(C(=C)C)CCC1(C=C)C	2.8568	0.467	-0.4647	0.9317	0.0182	YES
-	166Roy	O1CCC(CCC)SC1C	11.1672	2.904	0.802	2.102	0.0172	YES
-	167Roy	O=C(c2c(O)cc(OC1OC(CO)C(O)C(O)C1(O))cc2(O))CCc3ccc(O)cc3	-6.2163	-0.059	-1.8478	1.7888	0.0836	YES
#	168Roy	O=C(OCC(CC)CCCC)c1ccc(C(=O)OCC(CC)CCCC)c(c1)C(=O)OCC(CC)CCCC	-1.6838	0.386	-1.1569	1.5429	0.0598	YES
-	169Roy	CC1(C)(SC(C)(C)SC(C)(C)S1)	19.554	3.046	2.0804	0.9656	0.0347	YES
+	170Roy	C=CC=CC=CCCCCC	0.5665	0.533	-0.8139	1.3469	0.0123	YES
*	171Roy	C=C(C)C2CCC1=CCCC(C)C1(C)C2	4.2608	-0.036	-0.2507	0.2147	1.0237	YES
+	172Roy	O=C(c2cccc1ccccc12)C	0.6107	0.712	-0.8071	1.5191	0.0373	YES
*	173Roy	C=C1CCC2C1C3C(CCC23(C))C(C)C	5.2145	-0.036	-0.1053	0.0693	1.033	YES
-	174Roy	C=CC(=CCC=C(C)C)C	0.3627	0.491	-0.8449	1.3359	0.0123	YES
+	175Roy	o1ccc(c1C)SSc2ccoc2C	19.9274	2.702	2.1374	0.5646	0.0568	YES
#	176Roy	o1ccc(c1C)SSSSc2ccoc2C	30.048	2.715	3.6801	-0.9651	0.0625	YES
#	178Roy	C1=C(C)CC2C(C1)C2(C)(C)	2.8465	-0.212	-0.4663	0.2543	1.022	YES

## Sheet: Table S3
				Table S3. The statistical characteristics of models for repeated dose toxicity in rats (TF1) were observed for the training active and passive splits of five splits.
					Split	Set	n	R2	CCC	IIC	CII	Q2	RMSE	F
					1	A	208	0.2269	0.3699	0.3633	0.7488	0.2120	1.53	60
						P	214	0.3068	0.3834	0.3998	0.7189	0.2920	1.59	94
					2	A	208	0.1726	0.2943	0.3231	0.7826	0.1561	1.57	43
						P	214	0.2916	0.3431	0.4098	0.7373	0.2760	1.62	87
					3	A	208	0.2011	0.3348	0.3556	0.7728	0.1864	1.55	52
						P	214	0.3251	0.3751	0.4257	0.7307	0.3120	1.59	102
					4	A	208	0.1979	0.3303	0.3393	0.7787	0.1821	1.56	51
						P	214	0.3232	0.3982	0.4131	0.7478	0.3089	1.59	101
					5	A	208	0.1835	0.3101	0.3602	0.7681	0.1679	1.55	46
						P	214	0.3114	0.3914	0.4408	0.7418	0.2975	1.59	96
					A = active training set; P = passive training set
					R2 = determination coefficient;
					CCC = concordance correlation coefficient;
					IIC = index of ideality of correlation;
					CII = correlation intensity index;
					Q2 = cross-validated R2;
					RMSE = root mean squared error;
					F = Fischer F-ratio
